# Supplementary material for: Identification of favorable alleles from exotic Upland cotton lines for fiber quality improvement using multiple association models
Source: Front Plant Sci. 2025 Apr 16;16:1553514. doi: 10.3389/fpls.2025.1553514 (PMC12042663; doi:10.3389/fpls.2025.1553514)
Supplement: Supplementary file 2 [file Table1.xlsx]

## Sheet: Phenos
Line	environment	population	family	MIC	UHM	UI	STR	ELO	SFC%
1.047	R1	1	1	5	1.05	82.2	28	5	7.4
1.047	R2	1	1	4.71	1.01	82.8	25.4	5	8.6
1.047	R3	1	1	5.31	1.05	81.5	27.7	4.7	8.3
1.048	R1	1	1	4.81	1.04	81.3	28.7	5.3	9
1.048	R2	1	1	4.53	1.01	82.6	25.3	4.9	8.7
1.048	R3	1	1	5.12	1	80.8	27.4	4	10.1
1.049	R1	1	1	4.74	1.09	83.3	28.7	5.1	7.9
1.049	R2	1	1	4.53	1.05	82.4	27	5.3	8.4
1.049	R3	1	1	5.47	1.03	81.4	26.6	4.6	9
1.05	R1	1	1	4.79	1.11	83.7	29.7	5.3	7
1.05	R2	1	1	4.32	1	81.2	24.9	5.3	9.5
1.05	R3	1	1	5.47	1	79.2	23.7	4.6	11
1.051	R1	1	1	4.69	1.01	81.7	27.8	6.3	9.8
1.051	R2	1	1	4.37	1.09	83	26.8	5.2	8.1
1.051	R3	1	1	5.53	1.01	80.2	23.8	4.5	10
1.052	R1	1	1	4.77	1.03	81.9	26.6	5	8.2
1.052	R2	1	1	5.03	1.04	82.3	24.8	6	8.8
1.052	R3	1	1	5.12	0.97	78.7	25.3	4.3	11.2
1.054	R1	1	1	4.69	1.1	81.6	29.9	4.8	8.1
1.054	R2	1	1	4.6	1	81.6	25	5.2	9.5
1.054	R3	1	1	5.42	0.98	81.5	25	4.6	10.5
1.055	R1	1	1	5.04	1.04	82.5	28	5	8.1
1.055	R2	1	1	4.85	1.02	82.8	26	4.8	7.3
1.055	R3	1	1	5.73	0.92	79.5	21.2	4	11.4
1.056	R1	1	1	4.25	1.13	84.6	31.3	4.8	6.7
1.056	R2	1	1	4.96	1.06	82.9	30.3	4.4	9.2
1.056	R3	1	1	5.75	0.97	78.5	23.4	4.9	10.5
1.057	R1	1	1	4.23	1.08	82.3	28.5	5.2	8.2
1.057	R2	1	1	4.67	1.04	81.8	27	4.8	9.4
1.057	R3	1	1	5.28	0.99	80.9	23.8	3.9	10
1.059	R1	1	1	4.96	1.06	83	29.3	5.6	7.6
1.059	R2	1	1	4.61	1.07	82	26.6	6.6	8.6
1.059	R3	1	1	5.59	0.98	81.1	23.7	5.1	9.8
1.06	R1	1	1	4.63	1.09	81.6	27.7	4.6	8.2
1.06	R2	1	1	4.51	1.06	82.6	24.4	5.1	7.9
1.06	R3	1	1	5.48	0.98	80.3	23.2	4.2	9.2
1.061	R1	1	1	4.77	1.06	82.8	28.9	4.7	8.4
1.061	R2	1	1	4.58	1.02	81.9	25.3	5.7	9.5
1.061	R3	1	1	5.55	0.98	81	23.6	4.6	9.3
1.062	R1	1	1	4.84	1.09	82.3	28.9	5.1	7.9
1.062	R2	1	1	4.87	1.08	82.9	25.8	5	7.6
1.062	R3	1	1	5.29	1	82.3	25.1	4.6	9.3
1.063	R1	1	1	4.77	1.07	81.7	27.5	4.5	9.3
1.063	R2	1	1	4.76	1.02	79.2	23.6	4.5	10.1
1.063	R3	1	1	4.5	1.03	81.4	25.5	4.9	8.4
1.064	R1	1	1	5.16	1.09	84.1	29.1	5	7.4
1.064	R2	1	1	4.8	0.99	81.3	25.8	5.5	8.9
1.064	R3	1	1	5.44	1.02	82.8	26.2	4.4	8.1
1.065	R1	1	1	5.26	1.07	81.2	25.7	4.6	8.8
1.065	R2	1	1	4.93	1.02	81.9	26.1	5.3	8.6
1.065	R3	1	1	5.09	1.02	81	25.9	4.9	8.3
1.067	R1	1	1	5.37	1.06	82.5	27.5	4.1	8.2
1.067	R2	1	1	4.71	1.08	84.4	26.3	4.9	7.4
1.067	R3	1	1	5.81	0.93	79.7	22.8	4.4	11.7
1.068	R1	1	1	4.79	1.08	83.1	28.6	5	7.7
1.068	R2	1	1	4.79	1.05	84.2	26.4	5.9	7.7
1.068	R3	1	1	5.32	0.99	81.1	24.9	5.2	10
1.069	R1	1	1	5.01	0.99	80.6	27.5	5	9.6
1.069	R2	1	1	5.21	0.99	82.3	24.1	5.3	8.7
1.069	R3	1	1	5.8	1	81.4	25.2	4.6	9.2
1.07	R1	1	1	4.79	1.12	84.4	28.5	5	7.4
1.07	R2	1	1	4.37	1.05	82.6	24.8	5.3	8.6
1.07	R3	1	1	5.64	0.93	79.7	24.3	5	11.1
1.071	R1	1	1	4.45	1	79.8	26.9	5.8	10.1
1.071	R2	1	1	4.62	1.03	82.7	26.1	4.8	9.6
1.071	R3	1	1	4.93	1.04	81.8	26.4	4.9	8.1
1.072	R1	1	1	4.52	1.03	82.5	28.1	5.2	8.7
1.072	R2	1	1	5.01	1	81	25.7	4.9	9.7
1.072	R3	1	1	5.49	1.06	81.2	27.2	5	8.8
1.074	R1	1	1	4.69	1.02	81.3	25.8	4.9	9.8
1.074	R2	1	1	4.86	0.99	82.2	24.4	5.5	9
1.074	R3	1	1	5.43	0.99	80.4	23.9	4.6	9.4
1.076	R1	1	1	4.13	1.05	81.5	28.5	5.8	8.4
1.076	R2	1	1	4.82	0.95	79.1	23.3	4.8	10.5
1.076	R3	1	1	5.48	1.01	81.1	25.4	4.7	9.2
1.077	R1	1	1	4.87	1.12	84.9	29.7	5.2	6.8
1.077	R2	1	1	4.86	1.04	82.4	26.3	5.1	8.5
1.077	R3	1	1	5.45	0.97	81.7	24.1	4.4	9.2
1.078	R1	1	1	4.85	1.05	82.5	29.7	5.3	9.1
1.078	R2	1	1	4.1	1.04	81	24.9	4.6	9.2
1.078	R3	1	1	5.4	0.95	79	22.9	3.2	12.2
1.079	R1	1	1	4.66	1.13	83.5	30.6	5.6	7.6
1.079	R2	1	1	4.74	1.11	81.5	26.6	7.1	8.4
1.079	R3	1	1	5.25	1	80.4	26	4	10.5
1.08	R1	1	1	4.48	1.14	83.1	29.2	5.2	7.5
1.08	R2	1	1	4.22	1.04	81.8	26.9	4.6	9.3
1.08	R3	1	1	5.34	0.97	80.1	23.8	3.9	10.6
1.081	R1	1	1	4.29	1.04	81.6	27.8	4.9	8.3
1.081	R2	1	1	4.85	1.06	82.4	26.3	4.8	8.2
1.081	R3	1	1	5.93	0.92	78.7	23.4	3.7	12.3
1.082	R1	1	1	4.89	1.01	81.4	27.2	6.3	7.7
1.082	R2	1	1	4.53	1.05	82.7	24.3	5.9	7.9
1.082	R3	1	1	5.54	0.95	80.2	22.9	3.8	11.2
1.083	R1	1	1	5.23	1.04	83.2	26.3	5.6	7.3
1.083	R2	1	1	4.87	1.03	80.6	26.1	5.8	9
1.083	R3	1	1	5.54	0.98	79.4	22.7	4.5	9
1.084	R1	1	1	4.65	1.03	80.1	28.3	5.4	8.8
1.084	R2	1	1	4.86	1.02	80.5	25	5.4	9.2
1.084	R3	1	1	5.41	1.01	82.2	23.8	4.5	9.1
1.085	R1	1	1	4.15	1.12	84.9	30.4	4.9	7.4
1.085	R2	1	1	4.94	1.1	83.6	26.5	6.5	8.2
1.085	R3	1	1	5.53	0.98	80.4	23.7	4.2	10.1
1.086	R1	1	1	4.63	1.03	80.1	25.8	5.1	9.6
1.086	R2	1	1	5.28	0.94	78.8	24.5	5.3	10.8
1.086	R3	1	1	5.88	0.95	80.6	23.2	4	10.7
1.088	R1	1	1	4.58	1.09	83.1	29	4.7	8.4
1.088	R2	1	1	4.93	1.05	81.2	27.6	5.7	9.6
1.088	R3	1	1	5.43	1.03	81.6	26.4	4.2	9
1.089	R1	3	5	4.82	1.09	82.1	29	4.7	8.1
1.089	R2	3	5	4.14	1.06	80.8	26.6	5.3	9.5
1.089	R3	3	5	5.16	1.02	80.9	24.9	4.1	8.8
1.09	R1	3	5	4.54	1.15	82.8	30.7	5.2	7.5
1.09	R2	3	5	4.73	1.04	82.4	25.8	4.9	8.9
1.09	R3	3	5	5.24	1.04	81.9	26.6	4.2	9
1.091	R1	3	5	4.5	1.04	81.6	28.8	5.5	8.9
1.091	R2	3	5	5.11	1.05	82.5	25.3	5.2	8.5
1.091	R3	3	5	5.78	0.98	80.3	24.4	4.8	9.7
1.092	R1	3	5	4.54	1.05	80.9	28.3	5.8	8.6
1.092	R2	3	5	4.75	1.04	80.2	24.7	5.2	9.6
1.092	R3	3	5	5.48	1.04	83.5	26.2	5	8.3
1.093	R1	3	5	5.08	1.1	84.4	33.9	5.8	6.4
1.093	R2	3	5	4.83	1.04	82.9	27.3	6	8
1.093	R3	3	5	6.13	0.97	81	24	5.1	9.8
1.094	R1	3	5	5.17	0.97	80	27.6	6.2	8.7
1.094	R2	3	5	5.25	0.98	81.2	25.8	5.6	9.7
1.094	R3	3	5	6.48	0.93	80.3	22	4.6	10.7
1.095	R1	3	5	4.62	1.05	80.8	28.7	5.4	9
1.095	R2	3	5	5.02	1.03	80.7	25.9	5.8	9.1
1.095	R3	3	5	5.54	1.03	82.3	26.4	4.8	7.4
1.096	R1	3	5	4.61	1.09	83.1	31.5	5.7	7.8
1.096	R2	3	5	4.81	1.03	81.8	24.5	4.8	8.6
1.096	R3	3	5	5.1	1.04	83.1	27.5	4.7	9
1.097	R1	3	5	4.37	0.94	77.9	24	4.9	11.8
1.097	R2	3	5	5.39	1.03	81.5	26.4	5.4	8.7
1.097	R3	3	5	5.68	1.05	80.3	26.8	4.8	8.6
1.098	R1	3	5	4.92	1.03	81	27.3	6.3	8.1
1.098	R2	3	5	4.5	1.02	80.9	26.7	5.2	8.4
1.098	R3	3	5	5.84	0.97	80.4	23.7	4.5	9.6
1.099	R1	3	5	4.43	1.06	81.9	29.1	6.1	8.3
1.099	R2	3	5	4.44	0.98	78.3	23.3	4.7	11
1.099	R3	3	5	6.49	0.99	80.7	24.5	4.4	10.4
1.1	R1	3	5	4.28	1.09	81.6	29.2	5	8.6
1.1	R2	3	5	4.43	1.06	82.9	26.4	4.7	8.4
1.1	R3	3	5	5.65	1.02	79.1	25.9	4.3	10.6
1.101	R1	3	5	4.79	1.12	82.3	29.6	5.8	7.8
1.101	R2	3	5	4.21	1.05	81.5	27	5.4	8.9
1.101	R3	3	5	5.28	1.01	81.5	26.1	4.2	8.4
1.102	R1	3	5	4.46	1.12	83.7	29.7	5.2	7.4
1.102	R2	3	5	4.73	1.01	80.9	26.4	5.2	9.8
1.102	R3	3	5	4.93	0.99	80.8	25	4.2	9.9
1.103	R1	3	5	4.43	1.07	79.8	27.4	4.9	9.4
1.103	R2	3	5	4.41	1.07	82.9	26.3	5.2	8.9
1.103	R3	3	5	5.2	1.05	83.8	27.3	4.5	8.7
1.104	R1	3	5	5.04	1.06	82.1	29.3	5.9	7.7
1.104	R2	3	5	4.56	1.07	82.3	27.1	6.3	8.6
1.104	R3	3	5	6.02	0.99	82.4	23.1	5.3	8
1.105	R1	3	5	4.69	1.09	81.1	28.6	5.6	8.8
1.105	R2	3	5	4.71	0.96	80.8	24.4	5.7	9.6
1.105	R3	3	5	5.59	1	81.7	24.3	4.7	9.2
1.106	R1	3	5	4.51	1.11	83.4	29	5.2	7.6
1.106	R2	3	5	4.1	1.1	81.5	26.7	5.1	9.1
1.106	R3	3	5	5.61	0.99	81.5	24.6	4.4	9.4
1.107	R1	3	5	NA	NA	NA	NA	NA	NA
1.107	R2	3	5	4.68	1.04	81.7	25.4	5.7	8.6
1.107	R3	3	5	5.29	1.07	82	26	4.8	8.4
1.108	R1	3	5	4.68	1.08	81.3	29.7	5.5	8.9
1.108	R2	3	5	4.62	1.09	84.8	28.6	6	7.6
1.108	R3	3	5	5.5	0.99	80.5	24.5	4.6	9.6
1.109	R1	3	5	4.66	1.1	82.4	30.8	5.4	8
1.109	R2	3	5	4.34	1.07	83.5	28.2	6	8.3
1.109	R3	3	5	5.96	1.05	81.3	26.4	5.1	8.2
1.11	R1	3	5	5.13	1.1	83.2	28.8	5.5	7.3
1.11	R2	3	5	4.61	1.11	81.7	26.8	6.8	8.6
1.11	R3	3	5	5.8	0.99	81.7	24.4	5.2	9.8
1.111	R1	3	5	4.22	1.1	81.2	30	5.8	8.3
1.111	R2	3	5	4.07	1.16	81.8	28.4	6.1	8
1.111	R3	3	5	5.39	1.04	81.9	24.8	4.4	9.4
1.112	R1	3	5	4.88	1.07	80.8	28.5	5.7	7.7
1.112	R2	3	5	4.96	1.07	81.1	27.4	6.1	9.4
1.112	R3	3	5	5.49	1.01	79.7	24.8	5.1	10.1
1.113	R1	3	5	4.92	1.07	80.7	27.8	5.3	9.5
1.113	R2	3	5	4.59	1.09	81	27.1	5.8	8.4
1.113	R3	3	5	5.59	1.05	81.7	26.5	5.2	7.8
1.114	R1	3	5	5.47	1.04	80.9	28.6	5.1	8.3
1.114	R2	3	5	5.07	1.05	83.4	25.9	5.3	7.1
1.114	R3	3	5	5.4	1.05	79.9	28.4	4.3	9.6
1.116	R1	3	5	4.95	1.13	82.7	30.7	4.9	8
1.116	R2	3	5	4.71	1.05	82.7	25.3	5.2	8.4
1.116	R3	3	5	5.37	1.05	81.6	27.5	4.2	8.9
1.117	R1	3	5	4.35	1.07	83.3	29.8	6	8.4
1.117	R2	3	5	5.33	1.01	80.1	25.5	5.5	9.3
1.117	R3	3	5	5.35	1.02	81.7	26.8	4.9	8.5
1.118	R1	3	5	4.29	1.16	84.3	28.6	6.4	7.6
1.118	R2	3	5	5.13	1.01	81	24.7	5.7	9.6
1.118	R3	3	5	4.96	1.08	82.8	28.2	5.3	7.7
1.119	R1	3	5	4.91	1.12	83	30.5	6.1	7.4
1.119	R2	3	5	4.78	1.06	81.2	28.9	5.8	8.9
1.119	R3	3	5	5.51	1.04	81.2	26.8	5.5	8.4
1.12	R1	3	5	4.67	1.06	82.4	30	5.4	8.3
1.12	R2	3	5	5.44	1.04	81.9	25.8	5.4	9
1.12	R3	3	5	4.63	1.05	83.1	27.6	5.5	7.6
1.121	R1	3	5	4.81	1.09	80.5	30.9	5.8	9
1.121	R2	3	5	4.83	0.96	80.6	24.4	6.3	10.2
1.121	R3	3	5	5.29	1.04	82.8	27.7	4.9	8
1.122	R1	3	5	5.16	1.04	82.3	28.3	6	8.5
1.122	R2	3	5	4.81	0.98	80.6	23.5	5.6	10.2
1.122	R3	3	5	5.46	1.02	83.3	26.8	5.1	8
1.123	R1	3	5	4.36	1.1	81.9	29.3	5.3	8.2
1.123	R2	3	5	4.72	1.05	81.7	25.3	5.8	8.9
1.123	R3	3	5	5.1	1.06	81.5	26	5.2	8.1
1.124	R1	3	5	4.73	1.04	82	28	5.3	8.5
1.124	R2	3	5	4.65	1.03	80.6	27	6.2	8.5
1.124	R3	3	5	5.48	1.05	80.7	25.4	5.1	9.2
1.125	R1	3	5	NA	NA	NA	NA	NA	NA
1.125	R2	3	5	4.8	1.04	83.8	28.2	5.6	7.4
1.125	R3	3	5	5.59	1.14	81.8	28.5	5.1	8.7
1.126	R1	3	5	5.23	1.03	81.2	28.5	5.9	8.2
1.126	R2	3	5	4.56	0.96	80.9	26.2	5.5	9.2
1.126	R3	3	5	4.95	1.11	82.2	29.9	5.4	8.2
1.127	R1	3	5	4.9	1.1	82.6	27.7	5.7	8.1
1.127	R2	3	5	4.58	1.07	80.5	25.7	5.6	10.8
1.127	R3	3	5	4.48	1.14	83.5	30	4.6	8.2
1.128	R1	3	5	4.54	1.17	83.2	30.4	5.6	7.8
1.128	R2	3	5	4.85	1.08	82.6	29.4	6	9.2
1.128	R3	3	5	4.57	1.13	83.2	28.5	5.2	7.3
1.129	R1	3	5	5.09	1.07	81.3	28.5	5.7	7.7
1.129	R2	3	5	4.67	1.12	83	30.8	6.6	7.5
1.129	R3	3	5	3.75	1.23	82.7	32.5	4.9	8.2
1.13	R1	3	5	5.11	1.1	83.6	31.2	5.5	7.2
1.13	R2	3	5	4.51	1.05	82.1	26.1	6.4	8.6
1.13	R3	3	5	4.88	1.14	85.3	29.4	5.4	7.1
1.131	R1	3	5	5.07	1.08	82.9	30.6	5	8.1
1.131	R2	3	5	5.22	1	78.6	24.5	5.3	11.1
1.131	R3	3	5	5.13	1.18	83.1	32.4	5	7.5
1.132	R1	3	5	5.28	1.03	82.3	28.6	5.7	8.2
1.132	R2	3	5	5.7	1	83	24.9	6.3	8.1
1.132	R3	3	5	5.43	1.02	81.6	25.2	4.7	8.6
1.133	R1	3	5	5.15	1.07	80.8	29.6	5.2	8.3
1.133	R2	3	5	4.73	1.05	81.3	26	5.6	8.8
1.133	R3	3	5	5.24	1.06	82.3	27.1	4.1	8.5
1.134	R1	3	5	5.06	1.14	82.9	30.4	5.3	8
1.134	R2	3	5	4.88	1.03	79.9	25.6	5.3	9.6
1.134	R3	3	5	5.35	1.04	81.6	26.4	5	8.8
2.001	R1	4	9	4.07	1.07	83.1	26.7	5.7	8.2
2.001	R2	4	9	4.93	1.06	82.3	26.8	7.4	8.3
2.001	R3	4	9	4.98	0.98	82	23.9	4.5	7.6
2.002	R1	4	9	NA	NA	NA	NA	NA	NA
2.002	R2	4	9	5.09	1.05	82.7	26.2	5.5	8.5
2.002	R3	4	9	5.23	1.08	83.8	27.2	5.3	7.6
2.003	R1	4	9	5.65	1.01	83.8	29.2	5.3	7.3
2.003	R2	4	9	5.59	1.02	82.7	26.5	6.2	8.4
2.003	R3	4	9	5.07	1.06	84.6	27.4	5	7.5
2.004	R1	4	9	4.6	1.07	82.8	29	5.7	7.9
2.004	R2	4	9	5.15	0.94	81.8	25.3	6.2	7.8
2.004	R3	4	9	5.39	1.06	81.8	27.8	4.8	8
2.005	R1	4	9	NA	NA	NA	NA	NA	NA
2.005	R2	4	9	5.07	1.09	81.4	24.9	5.7	9
2.005	R3	4	9	5.4	1	82	25.9	4.8	8.7
2.006	R1	4	9	4.9	1.06	83.9	31.4	5.8	6.9
2.006	R2	4	9	5.16	1.08	82	27.5	6.8	8.2
2.006	R3	4	9	5.23	1.11	84.1	29.9	5	6.9
2.007	R1	4	9	5.43	1.09	83	30.3	4.4	7.6
2.007	R2	4	9	4.61	0.96	80.9	22.5	4.4	10
2.007	R3	4	9	5.1	1.04	82.2	25.1	5.6	8.4
2.008	R1	4	9	5.34	1.09	84.5	31.7	5.3	6.4
2.008	R2	4	9	5.11	1.07	81.9	27.6	6.2	8.2
2.008	R3	4	9	5.04	1.03	83.8	27.6	5.3	7.5
2.009	R1	4	9	3.77	1.04	82.9	27	5.7	7.6
2.009	R2	4	9	4.49	1.04	82.6	27.8	6.2	7.3
2.009	R3	4	9	5.74	1.03	83.5	27.8	5.3	7.9
2.01	R1	4	9	5.67	1.13	84.2	31.5	5.8	6.8
2.01	R2	4	9	5.1	1.13	83.4	30	6.4	7.4
2.01	R3	4	9	5.23	0.95	79.3	23.1	5.4	9.5
2.011	R1	4	9	5.41	1.13	85.2	31.4	6.6	6.2
2.011	R2	4	9	5.23	1.01	82.1	26.3	5.5	8.8
2.011	R3	4	9	5.12	1.03	82.5	25.4	5.8	8.2
2.012	R1	4	9	3.94	1.03	82.9	28.9	5.8	7.5
2.012	R2	4	9	4.94	1.02	82.4	26.1	6.4	8
2.012	R3	4	9	5.1	1.01	82.1	27.5	5.1	9.1
2.013	R1	4	9	5.51	1.08	83.1	30.6	5.6	8.3
2.013	R2	4	9	4.7	1.08	82.4	26	6.7	7.8
2.013	R3	4	9	5.47	1	81.8	24.5	4.6	9
2.014	R1	4	9	5.91	1.06	83.6	28.2	5	7
2.014	R2	4	9	4.72	1.09	82.3	26.5	5.9	8.1
2.014	R3	4	9	5.71	1.01	81.8	26.1	5.2	9.3
2.015	R1	4	9	4.24	1.05	82.3	30.2	6.4	7.5
2.015	R2	4	9	4.78	0.98	81.2	26.7	6	9.9
2.015	R3	4	9	5.63	1.06	82.7	29	4.9	7.5
2.016	R1	4	9	5.45	1.03	83.3	31.2	5.7	7.8
2.016	R2	4	9	4.61	1.08	83.5	29.4	6	7.7
2.016	R3	4	9	5.87	0.93	78.5	23.1	4.8	12.6
2.017	R1	4	9	5.19	1.11	84	28.6	4.9	7.2
2.017	R2	4	9	4.62	1.08	82.8	25.9	4.6	8
2.017	R3	4	9	5.64	1.04	81.2	27	3.7	9.8
2.018	R1	4	9	5.76	1.03	83.1	29.7	6.5	7.1
2.018	R2	4	9	5.69	1.02	82.9	26.8	6.6	7.8
2.018	R3	4	9	5.99	0.99	80.4	25.4	4.7	10.5
2.019	R1	4	9	5.3	1.06	83.1	30	6.3	7
2.019	R2	4	9	5.43	1.06	84.7	27.5	6.5	6.9
2.019	R3	4	9	6.01	0.97	81.5	24.6	5.8	9.4
2.02	R1	4	9	5.21	1.08	83.2	30.8	5.7	7.7
2.02	R2	4	9	5.33	0.97	82.5	25.4	5.2	7.7
2.02	R3	4	9	5.55	0.92	78.9	21.9	4	11.9
2.021	R1	4	9	5.22	1.09	83.8	30.3	8.5	6.8
2.021	R2	4	9	5.26	1.02	82.8	27.6	7	7.9
2.021	R3	4	9	5.93	1.01	82.2	26.4	4.8	8
2.022	R1	4	9	5.43	1.06	84.1	28.2	6	6.6
2.022	R2	4	9	5.39	1.03	81.3	25	5.7	8.5
2.022	R3	4	9	5.72	0.99	78.7	24	4.4	8.9
2.023	R1	4	9	4.67	1.06	81.1	27.5	7.1	8.8
2.023	R2	4	9	4.57	1.09	80.3	25.9	6.2	8.9
2.023	R3	4	9	5.47	0.92	79.8	23	4.6	11.3
2.024	R1	4	9	4.36	1.08	83.2	31.2	6.3	7.1
2.024	R2	4	9	4.15	1.13	83.9	29.5	5.6	7.6
2.024	R3	4	9	5.19	1	81.4	24.2	4.8	9.5
2.025	R1	4	9	NA	NA	NA	NA	NA	NA
2.025	R2	4	9	NA	NA	NA	NA	NA	NA
2.025	R3	4	9	NA	NA	NA	NA	NA	NA
2.026	R1	4	9	4.15	1.06	82.1	29.1	7.6	8.1
2.026	R2	4	9	4.33	1.02	82.1	26.5	6.5	9
2.026	R3	4	9	5.32	0.98	79.9	25.8	5.4	9.3
2.027	R1	4	9	5.11	1.11	83.4	30	5.4	7.9
2.027	R2	4	9	5.5	0.99	80.8	24.7	6.1	9.9
2.027	R3	4	9	6	0.98	81.6	23.8	4.2	9.3
2.028	R1	4	9	5.75	1.03	81.7	27.1	6.1	8.3
2.028	R2	4	9	5.19	1.01	80.1	25.8	7.2	9.1
2.028	R3	4	9	5.62	0.96	81.3	24.1	4.1	9.4
2.029	R1	4	9	4.95	1.17	83.7	32	6.6	7.3
2.029	R2	4	9	5.69	0.96	81.5	23.8	6.3	8.8
2.029	R3	4	9	5.36	1.07	83.3	26.9	4.9	7.7
2.03	R1	4	9	5.26	1	82.5	25	7.5	7
2.03	R2	4	9	4.89	0.87	80.8	21.8	7.1	10.9
2.03	R3	4	9	5.27	0.94	78.8	24.1	5.4	11
2.031	R1	4	9	4.23	1.06	81.9	28.2	8.1	8.2
2.031	R2	4	9	4.21	0.97	82.2	28	7	8.9
2.031	R3	4	9	5.21	0.99	81.9	24.6	4.4	10
2.032	R1	4	9	5.61	1.03	83.7	29	7.2	6.1
2.032	R2	4	9	5.28	1.08	84.1	29.1	5.1	8
2.032	R3	4	9	6.02	0.96	81.9	23.4	4.1	8.2
2.033	R1	4	9	5.08	1	81.3	25	6.3	8.2
2.033	R2	4	9	5.1	1.06	82.6	29.3	5.5	8.2
2.033	R3	4	9	5.64	1.08	82.8	29.2	4.5	8
2.034	R1	4	9	5.25	1.13	84.3	29.8	5.8	6.8
2.034	R2	4	9	5.42	1.07	82.4	28.7	5.8	8.2
2.034	R3	4	9	5.86	1	81	26.1	4.3	10
2.035	R1	4	9	4.62	1.14	83.2	30.3	5.6	7.4
2.035	R2	4	9	4.64	1.1	82.5	27.2	5.3	8.7
2.035	R3	4	9	5.3	1.08	82.1	28.9	4.5	8.7
2.036	R1	4	9	5.55	1.13	84.3	30.6	6.2	7
2.036	R2	4	9	5.07	1.07	83.3	28.6	6.2	8.2
2.036	R3	4	9	4.99	1.11	83.3	31	5.1	7.8
2.037	R1	4	9	5.02	1.14	84.5	32	5.9	6.9
2.037	R2	4	9	5.01	1.04	83.1	26.1	6.4	7
2.037	R3	4	9	5.39	1.01	81.5	26.2	4.7	8.8
2.038	R1	4	9	5.23	1.1	83.9	28.2	5.4	7.2
2.038	R2	4	9	5.06	1.02	83.6	24.3	5.9	8.3
2.038	R3	4	9	5.71	0.99	80	23.2	4.9	12.5
2.039	R1	4	9	5.03	1.19	84.8	33.5	5.7	7
2.039	R2	4	9	5.34	1.07	82.6	28.6	5.9	8.4
2.039	R3	4	9	5.62	1.11	83.3	29.7	4.1	8
2.04	R1	4	9	5.23	1.09	83.8	29	6.3	7.8
2.04	R2	4	9	4.39	1.03	80.2	26.4	6.4	10.5
2.04	R3	4	9	5.29	0.99	80.8	25.6	4.3	8.8
2.041	R1	4	9	3.42	1.04	80.9	27.6	4.9	9.6
2.041	R2	4	9	NA	NA	NA	NA	NA	NA
2.041	R3	4	9	NA	NA	NA	NA	NA	NA
2.042	R1	4	9	4.17	0.99	80.9	27.3	6.2	8.9
2.042	R2	4	9	3.99	0.93	77.8	23.9	6.4	11.8
2.042	R3	4	9	5.24	0.9	78.5	23	3.7	12.5
2.043	R1	4	9	NA	NA	NA	NA	NA	NA
2.043	R2	4	9	5.25	0.99	83.9	27	6.2	7.8
2.043	R3	4	9	5.47	0.99	81.7	25	4.4	9
2.044	R1	4	9	4.24	1.07	83.7	28.9	6.1	7.5
2.044	R2	4	9	4.41	1.08	82.5	26.3	7.4	8.5
2.044	R3	4	9	5.56	1.01	82	23.1	5.2	8.9
2.045	R1	4	9	4.87	1.09	83.8	28.9	5.9	8
2.045	R2	4	9	5.03	1.02	80.8	24.1	6.9	9.3
2.045	R3	4	9	5.56	0.98	81.9	23.3	4.2	10
2.047	R1	5	13	4.75	1.13	84.4	29.6	4.9	6.7
2.047	R2	5	13	5.62	0.95	81	23.9	5.3	9.4
2.047	R3	5	13	5.8	0.96	80.9	23.8	4.4	10.3
2.048	R1	5	13	4.09	1.14	83.4	31.2	5.3	7.3
2.048	R2	5	13	4.98	1.04	82.3	25.3	5.5	8.1
2.048	R3	5	13	5.53	1	80.6	24.8	4.5	9.4
2.049	R1	5	13	4.59	1.06	83.1	29.9	5.9	7.3
2.049	R2	5	13	5	1.08	83.4	28.5	6.3	7.1
2.049	R3	5	13	5.68	0.96	81.3	24.3	5	7.8
2.05	R1	5	13	4.56	1.07	82.4	27.3	5.9	7.5
2.05	R2	5	13	5.14	1.04	82.7	26.5	6	8.1
2.05	R3	5	13	5.76	0.97	81.3	25.6	4.9	8.7
2.051	R1	5	13	5.06	1.05	81.9	27.2	4.9	8.1
2.051	R2	5	13	5.73	0.95	80.8	23.8	6.2	9.3
2.051	R3	5	13	5.74	1.01	79.7	25.7	5.6	8.9
2.052	R1	5	13	4.87	1.05	83.4	29.5	5.8	7.2
2.052	R2	5	13	5.48	1.02	81.1	26.8	6.8	8.8
2.052	R3	5	13	5.72	1	81.9	26.1	5.6	7.7
2.053	R1	5	13	4.98	1.05	84.2	29.7	4.9	7.5
2.053	R2	5	13	5.08	1	82.1	26.6	6	8.6
2.053	R3	5	13	5.36	0.99	80.2	25.1	4.8	8.8
2.054	R1	5	13	5.09	1.01	81.6	27.3	5.8	7.9
2.054	R2	5	13	5.29	0.97	81.1	24.5	5.4	8.1
2.054	R3	5	13	5.38	1.04	84.2	27.3	5.8	7.9
2.055	R1	5	13	4.18	1.06	82.4	28.6	5.4	7.6
2.055	R2	5	13	4.41	1.05	83.3	26.9	5.1	8.1
2.055	R3	5	13	5.35	1.03	81.9	28.2	4.9	9
2.056	R1	5	13	5	1.01	82.2	29.1	6	8.1
2.056	R2	5	13	NA	NA	NA	NA	NA	NA
2.056	R3	5	13	5.89	0.99	82.6	25.3	5.1	7.3
2.057	R1	5	13	4.35	1.06	83.8	28	5.6	6.7
2.057	R2	5	13	5.03	1.11	84.3	29.5	6.9	7.1
2.057	R3	5	13	5.22	1.11	83.1	27.1	4.9	7.1
2.058	R1	5	13	4.85	1.05	83.7	28.8	5	6.4
2.058	R2	5	13	4.71	1.11	83.7	30	6.2	7.5
2.058	R3	5	13	5.22	1.02	81	27	5	9
2.059	R1	5	13	5.37	0.97	80.9	26.2	6.2	8.2
2.059	R2	5	13	5.8	1.02	79.8	25.6	6.4	8.9
2.059	R3	5	13	5.87	1.05	80.9	27.4	5.3	8.1
2.06	R1	5	13	5.32	1.04	83	29.2	5.8	7.3
2.06	R2	5	13	5.78	0.96	82.7	25	5.9	8.2
2.06	R3	5	13	6.06	0.97	82	26.6	5.3	8.2
2.061	R1	5	13	4.79	1.03	82.1	29.5	5.3	8.4
2.061	R2	5	13	5.08	1.01	82.9	27.2	5.7	8
2.061	R3	5	13	5.3	1.04	82.6	28.2	5.7	6.9
2.062	R1	5	13	5.31	1	82.4	27.1	5.8	8
2.062	R2	5	13	5.3	0.99	80.5	24.8	5.4	8.7
2.062	R3	5	13	5.82	1.01	82.3	26.3	4.7	9.2
2.063	R1	5	13	5.06	1.04	81.3	28	5.3	8.8
2.063	R2	5	13	5.57	0.98	80	25.4	6.1	8.8
2.063	R3	5	13	5.55	0.98	81.5	25.6	5.4	8.4
2.064	R1	5	13	3.95	1.05	82.8	26.8	5.7	7.8
2.064	R2	5	13	5.02	0.94	80	24.3	5.9	10.2
2.064	R3	5	13	5.45	1.04	80.1	27.3	4.1	9.4
2.065	R1	5	13	5.22	1.01	82.3	27.1	5.4	7.1
2.065	R2	5	13	5.38	0.99	83.5	27.3	5.7	7.1
2.065	R3	5	13	5.61	0.96	81.3	25	4.5	9.7
2.066	R1	5	13	4.76	0.97	81.2	26.7	5.1	8.5
2.066	R2	5	13	5.47	0.99	80.7	23.2	5.7	8.8
2.066	R3	5	13	5.53	0.96	78.9	24.5	4.7	10.6
2.067	R1	5	13	4.85	0.99	81.2	26.7	5.8	8.6
2.067	R2	5	13	5.26	1	80.3	24.2	5.5	8.9
2.067	R3	5	13	5.09	1.01	81.7	27.6	4.8	8.9
2.068	R1	5	13	4.71	1.06	84	28.9	6.1	6.8
2.068	R2	5	13	5.17	1.01	81.8	26.4	5.9	9.2
2.068	R3	5	13	5.75	0.97	81	24.4	4.3	9.3
2.069	R1	5	13	5.4	0.99	82.1	27.4	5.4	7.9
2.069	R2	5	13	5.07	1.02	82.4	26.1	6.1	8.3
2.069	R3	5	13	5.71	0.99	79.7	24.2	5.3	9.6
2.07	R1	5	13	5.01	1.05	82.2	27.6	5.6	7.4
2.07	R2	5	13	5.28	1	82.5	24.9	5.7	8.5
2.07	R3	5	13	6.12	0.93	79.7	23.5	4.4	10.7
2.071	R1	5	13	4.64	1.11	82.6	30.3	5.7	6.6
2.071	R2	5	13	4.58	1.04	82.4	25.8	6.4	8.7
2.071	R3	5	13	6	0.96	80.6	24.2	4.9	9.5
2.072	R1	5	13	4.89	1.08	84.2	29.1	5.7	6.7
2.072	R2	5	13	4.56	0.96	81.4	22.9	5	8.3
2.072	R3	5	13	5.6	1.02	82.1	23.8	4.7	8.5
2.073	R1	5	13	4.68	1.05	83.4	27.7	6.1	6.2
2.073	R2	5	13	4.81	1.02	82.3	26.2	5.6	8.8
2.073	R3	5	13	5.31	0.99	81.7	25.3	4.8	9.5
2.074	R1	5	13	5.14	1.04	83.6	26.6	5.6	6.9
2.074	R2	5	13	4.9	1.04	82.9	26.9	5.6	8.6
2.074	R3	5	13	5.53	1.05	81.7	27.8	5.8	8.4
2.075	R1	5	13	4.96	1.05	83.9	28.5	5.6	6.7
2.075	R2	5	13	5.12	1.04	82.3	28	5.4	8.4
2.075	R3	5	13	5.57	0.96	81.7	24	3.9	9.8
2.076	R1	5	13	5.2	1.04	82.4	29	5.4	8
2.076	R2	5	13	5.46	1.01	80.2	24.8	5.9	8.8
2.076	R3	5	13	5.63	1.01	81.2	26.8	4.9	8.5
2.077	R1	5	13	4.6	1.06	83.6	31	5.7	7.5
2.077	R2	5	13	4.91	1.04	80.9	27	5.4	9
2.077	R3	5	13	5.25	1	81.2	24.4	4.9	8.2
2.078	R1	5	13	4.61	1.08	83.1	28.8	4.9	7.9
2.078	R2	5	13	4.48	1.1	82.1	29.2	6.1	8.7
2.078	R3	5	13	5.55	1.03	81.5	25.7	4.7	8.4
2.079	R1	5	13	5.18	0.99	82	26.2	5.3	7.9
2.079	R2	5	13	5.07	1	80.8	25	5.8	9.2
2.079	R3	5	13	5.78	1.08	81.9	28.2	5.2	8.5
2.08	R1	5	13	4.5	0.99	80.7	26.8	5.2	10.2
2.08	R2	5	13	5.21	0.98	83.7	25.8	6.4	8.8
2.08	R3	5	13	5.82	0.97	82.9	24	5.4	7.8
2.081	R1	5	13	4.6	1.03	80.6	28.7	5	9.3
2.081	R2	5	13	4.81	1.03	82.4	26	5.3	8.9
2.081	R3	5	13	5.14	1.01	82.6	25.6	4.4	7.7
2.082	R1	5	13	3.96	1.07	82.4	28.7	5.3	8.2
2.082	R2	5	13	4.81	1.08	82.9	26.5	6.2	8.7
2.082	R3	5	13	4.88	1.03	82	26.3	5.1	8.2
2.083	R1	5	13	4.12	1.04	81.7	26.5	5.2	8.8
2.083	R2	5	13	5.04	0.99	81.3	25.4	6.6	9.4
2.083	R3	5	13	5.46	1.02	83.7	26.2	5.4	7.6
2.084	R1	5	13	5.19	1.04	82.4	28	5.6	7.7
2.084	R2	5	13	4.9	1.01	82.8	26.5	6.9	7.3
2.084	R3	5	13	5.19	1.06	84	26.2	4.8	7.7
2.085	R1	5	13	4.5	1.03	82.4	25.4	5.7	7.8
2.085	R2	5	13	4.59	1.06	83.3	25.5	5.7	7.9
2.085	R3	5	13	5.12	1.04	83.6	26.9	5.6	7.7
2.086	R1	5	13	4.59	1.03	82	26.7	5.5	8.2
2.086	R2	5	13	4.66	1.04	82	28	5.8	8.6
2.086	R3	5	13	5.42	1.03	82	27.1	5.1	9
2.087	R1	5	13	3.69	1.1	82.2	27.7	5	8.2
2.087	R2	5	13	5.57	0.99	79.4	23.1	5.7	9.6
2.087	R3	5	13	5.13	1.07	83.1	27.5	4.3	8.2
2.088	R1	5	13	4.9	1.05	81.8	27.4	5.4	8.3
2.088	R2	5	13	5.24	0.98	80.5	25.8	5.5	8.5
2.088	R3	5	13	5.77	0.99	80.9	25.2	4.3	8.5
2.089	R1	5	13	4.65	0.98	81.8	27.6	5.3	7.8
2.089	R2	5	13	5.3	1.01	82.2	25.8	6.1	8.7
2.089	R3	5	13	5.45	1.01	82.1	25.7	4.6	8.7
2.092	R1	3	6	4.16	1.03	81.7	27.8	5.2	7.8
2.092	R2	3	6	6.06	0.94	80.8	24.6	5.3	9.2
2.092	R3	3	6	5.76	0.97	80.4	25	4	9.7
2.093	R1	3	6	4.82	0.97	81.4	25	6.1	7.6
2.093	R2	3	6	4.83	0.95	81.1	24.6	6.7	9.7
2.093	R3	3	6	5.7	0.99	79.5	25.7	4	9
2.094	R1	3	6	4.68	1.03	82.8	27.2	5.7	8.3
2.094	R2	3	6	4.66	0.98	80.5	24.6	6.2	9.2
2.094	R3	3	6	5.65	1	79.7	26	4.6	11.2
2.095	R1	3	6	5.3	1.04	82.3	27.7	4.8	7.9
2.095	R2	3	6	5.21	0.97	81.9	24	5.5	7.7
2.095	R3	3	6	5.6	1.03	81.6	26.9	4.7	8.1
2.096	R1	3	6	5.2	1	81.7	27.8	5.8	8.1
2.096	R2	3	6	5.4	1	80.3	24.2	5.3	8.9
2.096	R3	3	6	5.28	1.02	83.5	27.1	5.2	7.4
2.097	R1	3	6	5.48	0.96	81.6	26.1	5.8	9
2.097	R2	3	6	5.02	1.04	82.4	27.1	6.3	8.2
2.097	R3	3	6	5.81	0.97	81.3	24.2	4.2	8.9
2.098	R1	3	6	4.91	0.99	80.4	25	5.4	9.7
2.098	R2	3	6	5.09	0.97	83	26	5.9	8.3
2.098	R3	3	6	5.98	0.97	80.4	24	4.6	8.2
2.099	R1	3	6	5.62	1.03	82.8	28.4	6.2	7.9
2.099	R2	3	6	5.79	0.96	78.8	27	7.3	10.1
2.099	R3	3	6	6.07	0.96	79.6	23.5	4.5	9.8
2.1	R1	3	6	3.88	1.07	82.6	27.9	5.5	9.1
2.1	R2	3	6	5.11	0.98	82.2	25.3	7.1	8.6
2.1	R3	3	6	5.69	1.01	81.8	25.4	4.6	9.2
2.101	R1	3	6	3.42	1.01	80.1	26.8	4.7	10.1
2.101	R2	3	6	5.38	1.01	81.7	24.4	5.7	9.4
2.101	R3	3	6	5.98	1.02	82	26.1	5	8.8
2.102	R1	3	6	5.17	0.97	80.7	27.1	6.2	9.4
2.102	R2	3	6	5.06	1.01	80.8	26.9	5.9	9.3
2.102	R3	3	6	5.75	1.01	80.9	27.4	5.4	8.4
2.103	R1	3	6	4.42	1.12	84.8	29.4	5.7	6.9
2.103	R2	3	6	5.25	0.98	81	26	5.9	8.8
2.103	R3	3	6	5.41	0.96	81.2	24.2	4.5	8.6
2.104	R1	3	6	4.91	1.03	82.1	27	6	7.5
2.104	R2	3	6	4.63	1.03	82.1	26.7	6.2	8.9
2.104	R3	3	6	5.24	1.07	83.8	28.2	5.1	7.4
2.105	R1	3	6	4.37	1.07	84	29.1	5.7	7.2
2.105	R2	3	6	5	0.98	81.2	24.5	5	10
2.105	R3	3	6	5.69	0.98	81.1	25.2	4.8	9.1
2.106	R1	3	6	4.13	0.98	82.4	27.1	5.5	7.5
2.106	R2	3	6	4.88	1.07	83.4	27	5.7	8.3
2.106	R3	3	6	5.61	0.96	82.7	24.1	4.5	8.1
2.107	R1	3	6	4.29	1.01	82.3	27.4	5.6	8.2
2.107	R2	3	6	4.72	0.97	81	24.5	5.3	8.9
2.107	R3	3	6	5.44	1.02	81.7	25.2	4.3	8.9
2.108	R1	3	6	4.39	1.09	82.4	29.2	6.6	7.2
2.108	R2	3	6	5.77	0.98	79.9	23.5	6.7	10.7
2.108	R3	3	6	5.39	1	80.6	24	4.8	8.6
2.109	R1	3	6	3.84	1.03	80.9	25.4	5.1	9.1
2.109	R2	3	6	4.82	1.02	81	25.2	6	8.7
2.109	R3	3	6	5	1.03	83.5	26.2	5.2	7.9
2.11	R1	3	6	4.14	1.05	82.7	27.3	5.1	8.3
2.11	R2	3	6	4.91	0.99	80.3	24.4	5.6	10.5
2.11	R3	3	6	5.25	0.98	80.3	24.5	4.6	10
2.111	R1	3	6	4.41	1.04	82	27.7	5.2	9.1
2.111	R2	3	6	4.72	1.07	83.4	28.5	6.2	7.2
2.111	R3	3	6	5.56	1.03	81.3	26.3	4.7	7.8
2.112	R1	3	6	4.93	1.02	83.5	27.8	5.1	6.3
2.112	R2	3	6	4.94	0.99	81.6	25.5	5.3	9.2
2.112	R3	3	6	5.45	1.04	81.4	26.2	4.6	8.8
2.113	R1	3	6	4.17	0.97	81.1	25.3	5.4	7.8
2.113	R2	3	6	5.46	1.02	80.2	26	6.8	9.2
2.113	R3	3	6	5.58	1.05	80.5	27	4.8	8.7
2.114	R1	3	6	4.62	1.03	81.9	29.6	6.5	7.7
2.114	R2	3	6	4.92	0.97	81.3	26.1	7.4	8.4
2.114	R3	3	6	5.77	1.05	82.3	27.8	5.8	7.9
2.115	R1	3	6	4.75	1.08	83.5	29.8	5.8	7.5
2.115	R2	3	6	5.56	0.98	79.2	23.3	5.7	10.8
2.115	R3	3	6	5.6	1.04	80.6	26.3	4.8	8.7
2.116	R1	3	6	5.07	1.03	82.3	27.4	6	8.4
2.116	R2	3	6	5.34	0.99	81.5	24.2	6.4	9
2.116	R3	3	6	5.58	1	82.2	25.4	4.7	8.4
2.117	R1	3	6	4.84	1.1	83.6	32.6	5	7.4
2.117	R2	3	6	5.39	1.03	82.1	26.4	5.5	8.9
2.117	R3	3	6	5.38	1.01	81.2	24.7	4.2	9.5
2.118	R1	3	6	5.3	1.02	82.7	27.8	5.5	6.8
2.118	R2	3	6	4.71	1.03	83.1	26.2	6.4	8.1
2.118	R3	3	6	6.36	0.98	80.1	24.6	4.4	9.6
2.119	R1	3	6	5.43	1.04	82.7	27.6	5.3	7.1
2.119	R2	3	6	4.65	1.07	80.9	26.9	6.5	8.4
2.119	R3	3	6	5.98	1.04	82.6	26.1	4.6	8.3
2.12	R1	3	6	3.67	1.03	81.8	27.2	5.8	8.2
2.12	R2	3	6	NA	NA	NA	NA	NA	NA
2.12	R3	3	6	5.5	1	81	24.4	4.8	9.8
2.121	R1	3	6	NA	NA	NA	NA	NA	NA
2.121	R2	3	6	5.34	0.99	80.2	26	6.3	9.9
2.121	R3	3	6	5.7	0.98	80.6	24.8	4.4	8.9
2.122	R1	3	6	5.17	1	82	26.8	6.4	8.3
2.122	R2	3	6	5.45	1.01	83.5	25.1	6.2	8.1
2.122	R3	3	6	6.15	0.95	80.3	22.8	4.5	9
2.123	R1	3	6	NA	NA	NA	NA	NA	NA
2.123	R2	3	6	5.03	0.98	80.1	24.7	6.4	9
2.123	R3	3	6	5.68	1.01	81.1	26.4	5.1	9
2.124	R1	3	6	4.27	0.93	79	24.9	6.4	9.8
2.124	R2	3	6	4.97	0.98	81.6	24.5	6.1	9.6
2.124	R3	3	6	6.17	0.97	80.4	24.8	4.7	9.3
2.125	R1	3	6	4.34	1.09	83.9	30.3	5.8	7.4
2.125	R2	3	6	4.77	1.04	81.7	27.8	6.2	8.6
2.125	R3	3	6	5.6	0.98	81.5	23.4	4.8	9
2.126	R1	3	6	4.56	1.02	81.9	27.3	5.7	7.9
2.126	R2	3	6	4.79	0.99	82.2	26.7	6.2	8.9
2.126	R3	3	6	5.54	1	82.4	24.9	4.7	8.3
2.127	R1	3	6	5.27	1.03	82.3	26.5	5.3	7.9
2.127	R2	3	6	5.3	1.08	83.1	27.7	6.7	7.3
2.127	R3	3	6	5.57	1.05	82.2	25.8	5.2	8
2.128	R1	3	6	4.92	0.93	79.7	26.5	6.4	9.7
2.128	R2	3	6	5.4	0.96	83.2	23.6	6.5	7.7
2.128	R3	3	6	5.55	1.03	82.3	27.4	4.5	8.4
2.129	R1	3	6	4.58	1.07	82.5	28.3	4.7	7.8
2.129	R2	3	6	4.65	1.04	83.2	25.3	6.3	7.8
2.129	R3	3	6	5.55	1.06	84.3	27.5	5.3	7
2.13	R1	3	6	5.22	1.04	83.2	28.3	5.9	6.7
2.13	R2	3	6	5.01	0.98	82.2	26.4	5	9
2.13	R3	3	6	5.48	1.04	83.3	26.3	4.6	7.7
2.131	R1	3	6	4.77	1.03	82.9	25.8	6.2	7.4
2.131	R2	3	6	4.76	1.03	82.4	25.9	6.3	8.8
2.131	R3	3	6	4.76	1.05	81	25.8	4.9	9.6
2.132	R1	3	6	4.76	1.06	83.5	30.1	5.9	6.8
2.132	R2	3	6	5.63	0.97	83.1	24.8	6.2	6.8
2.132	R3	3	6	5.79	1	82.1	25.8	5.2	8.6
2.133	R1	3	6	4.98	1	81.9	27.3	6.4	7.3
2.133	R2	3	6	4.79	1	82	25.6	5.8	7.7
2.133	R3	3	6	5.21	1.04	82.7	26	4.7	7.6
2.134	R1	3	6	4.9	1.09	83.9	28.7	5.9	6.5
2.134	R2	3	6	4.75	1.06	82.6	26.8	7.2	8.1
2.134	R3	3	6	5.04	1.01	81.2	26.6	5.5	9.2
2.135	R1	3	6	5.27	1.01	82.5	25.8	5.1	7.8
2.135	R2	3	6	5.05	0.99	81.6	24.7	6	9.2
2.135	R3	3	6	5.17	1.01	83.7	28	5	7.5
2.136	R1	3	6	5.57	0.98	80.5	23.9	4.5	8.2
2.136	R2	3	6	5.11	1.08	82.7	28.8	6.5	8.5
2.136	R3	3	6	5.79	1.02	80.8	26.5	4.8	9.5
2.137	R1	3	6	4.9	1.08	82.8	28.9	5.4	7.9
2.137	R2	3	6	5.06	0.99	81.3	24	5.6	8.5
2.137	R3	3	6	5.33	1.06	81.9	29.9	4.5	8.7
2.138	R1	3	6	4.81	1.09	82.2	26.9	7.2	9.2
2.138	R2	3	6	4.63	1.12	83.3	26	8.3	8.1
2.138	R3	3	6	5.43	1.1	81.6	25.3	5.5	9.1
3.001	R1	6	17	5	1.13	82.8	29.3	5.1	7.7
3.001	R2	6	17	4.44	1.07	82.6	25.3	6	9.8
3.001	R3	6	17	4.61	1.12	81.5	27.6	4.3	8.5
3.002	R1	6	17	4.74	1.1	83.5	31.5	5.1	7.3
3.002	R2	6	17	4.47	1.05	83.8	25.9	6.1	8
3.002	R3	6	17	5.48	1.03	81.9	27.6	4.9	8.7
3.003	R1	6	17	4.77	1.16	83.6	29.4	4.8	7.3
3.003	R2	6	17	4.81	1.1	83.1	28.6	6.3	8.5
3.003	R3	6	17	5.8	1.06	80.8	27.1	4.4	9.3
3.004	R1	6	17	4.79	1.18	85.3	31.4	5.5	6.9
3.004	R2	6	17	4.42	1.1	83	29.6	6	7.9
3.004	R3	6	17	5.57	1.03	79.9	25.7	4.4	8.8
3.005	R1	6	17	NA	NA	NA	NA	NA	NA
3.005	R2	6	17	4.14	1.05	83.4	26.2	5.2	8.6
3.005	R3	6	17	5.29	1.04	82.8	26.7	4.1	8.9
3.006	R1	6	17	4.63	1.13	82.7	29.5	4.4	8
3.006	R2	6	17	4.63	1.08	83.5	26.7	6.1	7.9
3.006	R3	6	17	5.55	0.98	80.9	24.5	4.2	9.6
3.007	R1	6	17	4.54	1.13	82.5	30.3	5.5	7.6
3.007	R2	6	17	4.62	1.09	83.8	28.1	5.9	8
3.007	R3	6	17	5.77	0.98	79.6	23.6	4.6	11
3.008	R1	6	17	5.13	1.1	83.8	27.9	6.6	7.5
3.008	R2	6	17	4.73	1.08	83.7	26.2	6.4	7.7
3.008	R3	6	17	6.05	0.99	79.3	23.2	4.6	9.4
3.009	R1	6	17	4.76	1.12	83.7	30.1	5.3	6.9
3.009	R2	6	17	4.49	1.15	84.5	30.8	5.7	7.2
3.009	R3	6	17	5.55	1.02	82	25.2	4.2	8.5
3.01	R1	6	17	4.42	1.15	84.9	30.9	5.3	6.6
3.01	R2	6	17	4.62	1.07	82.8	27.3	5.7	8
3.01	R3	6	17	5.27	1.01	80.6	24.3	4.1	10.1
3.011	R1	6	17	5.09	1.09	82.1	29.4	5.5	7.5
3.011	R2	6	17	5.06	1.08	84.3	28.2	6	8.5
3.011	R3	6	17	5.7	1.01	81.4	24.8	4.5	8.8
3.012	R1	6	17	5.12	1.09	80.7	28.9	5.7	8.6
3.012	R2	6	17	4.24	1.1	82.7	27.3	6.2	8.1
3.012	R3	6	17	5.2	1.04	81.3	24.9	4.4	9.3
3.013	R1	6	17	4.66	1.05	81.9	26.6	5.6	8.7
3.013	R2	6	17	4.93	1.07	83.1	25.1	5.6	8.1
3.013	R3	6	17	5.62	1.1	82.6	26.1	4.3	7.9
3.014	R1	6	17	5.43	1.15	84.8	33.9	5	6.8
3.014	R2	6	17	4.83	1.1	83.3	28.2	5.1	8.4
3.014	R3	6	17	5.56	1.05	82	27.6	4.2	9
3.015	R1	6	17	5.38	1.09	82.6	28.4	5.6	7.3
3.015	R2	6	17	5.65	1.02	82.1	26.1	6.2	8.4
3.015	R3	6	17	6.01	1	82.3	24.5	4.8	8.6
3.016	R1	6	17	4.74	1.13	84.2	29.2	4.9	7.3
3.016	R2	6	17	4.84	1.08	84.6	28.8	5.6	7.7
3.016	R3	6	17	5.64	1.05	81.7	25.7	5.3	8.8
3.017	R1	6	17	3.98	1.1	82.4	30.1	5.6	8
3.017	R2	6	17	4.75	1.08	81.6	28.7	5.6	8.5
3.017	R3	6	17	5.42	1.07	83.6	27.3	4	7.9
3.018	R1	6	17	NA	NA	NA	NA	NA	NA
3.018	R2	6	17	5.27	1.02	83.5	26.7	6.2	7.4
3.018	R3	6	17	5.39	1.04	82.6	27.1	4.4	8.4
3.019	R1	6	17	4.44	1.15	82.1	29.7	5.9	8
3.019	R2	6	17	4.99	1.09	82.2	26.7	6.9	8.6
3.019	R3	6	17	5.14	1.05	82.1	25.5	4	8.7
3.02	R1	6	17	3.39	1.17	83.6	31.9	6.4	7.5
3.02	R2	6	17	5.05	1.06	83.3	27.9	5.9	7.8
3.02	R3	6	17	5.38	1.04	82.5	25.9	4.9	7.1
3.021	R1	6	17	4.4	1.11	82.1	30.9	6.6	8.1
3.021	R2	6	17	4.85	1.06	81.4	26	6.6	8.6
3.021	R3	6	17	5.42	1.04	81.9	27.4	4.4	8.3
3.022	R1	6	17	4.69	1.09	83.6	31.1	7	7.8
3.022	R2	6	17	4.5	1.14	83	30.3	5.7	8.2
3.022	R3	6	17	4.82	1.11	83.1	27.3	4.2	7.8
3.023	R1	6	17	4.43	1.25	84.6	31.6	5.9	7
3.023	R2	6	17	4.03	1.13	81.7	27.6	5.4	8.6
3.023	R3	6	17	5.17	1.1	83.9	27.7	5.1	7.9
3.024	R1	6	17	4.44	1.15	83.2	29.8	6.1	8.1
3.024	R2	6	17	4.45	1.14	82.6	31.4	4.9	8.1
3.024	R3	6	17	5.32	1.14	81.6	31.9	4.6	8
3.025	R1	6	17	4.35	1.14	82.3	29.1	5.1	8.3
3.025	R2	6	17	3.83	1.08	83	27.5	4.8	8.5
3.025	R3	6	17	4.92	1.1	83.6	29	4	7.9
3.026	R1	6	17	4.18	1.18	83.7	31.8	5.3	7.1
3.026	R2	6	17	4.74	1.05	82.1	27.4	4.9	8.6
3.026	R3	6	17	5.37	1.03	83.3	26.9	4.9	7.7
3.027	R1	6	17	4.55	1.23	85.6	31	5.8	6.7
3.027	R2	6	17	4.7	1.05	80.5	25.2	5.6	9.7
3.027	R3	6	17	5.37	1.06	82.2	26.7	4.9	8.4
3.028	R1	6	17	4.64	1.14	84.8	30.8	6.1	7
3.028	R2	6	17	4.66	1.04	82.4	27.5	6.3	8.4
3.028	R3	6	17	5.72	1.01	81.9	25.4	4.5	8.8
3.029	R1	6	17	4.45	1.19	84.3	32.7	5.7	6.8
3.029	R2	6	17	4.95	1.09	82.9	27.5	5.3	8.8
3.029	R3	6	17	5.6	1.02	83.1	25.6	4.3	8.3
3.03	R1	6	17	4.63	1.11	82.8	29	6.3	7.7
3.03	R2	6	17	4.89	1.06	81.7	26.8	5.3	8.7
3.03	R3	6	17	5.93	0.99	81.4	25.8	4.9	8.7
3.031	R1	6	17	4.08	1.18	83.2	31.4	6.2	8
3.031	R2	6	17	4.46	1.05	80.8	25.3	5.9	9.7
3.031	R3	6	17	5.41	0.99	81.2	25.2	4.1	10.2
3.032	R1	6	17	3.19	1.16	83.1	32.4	5.7	8
3.032	R2	6	17	4.38	1.14	84.2	29.1	5	7.4
3.032	R3	6	17	6	1	83	26.4	4.2	8
3.033	R1	6	17	4.51	1.19	84.1	32.1	5.7	7
3.033	R2	6	17	4.6	1.12	82.7	29.3	5.6	8.3
3.033	R3	6	17	5.43	1.04	82.4	26.3	4.5	8.7
3.034	R1	6	17	4.12	1.14	83	29.2	6.3	8
3.034	R2	6	17	4.58	1.05	81	25	6.6	10.6
3.034	R3	6	17	5.37	1.05	79.8	25.3	5.5	10.7
3.035	R1	6	17	3.94	1.13	82.6	27.8	5.7	8.1
3.035	R2	6	17	4.64	1.09	83.1	27.2	5.8	7.8
3.035	R3	6	17	5.5	1.05	82.8	25.2	4.1	8.9
3.036	R1	6	17	4.46	1.15	82.1	29.7	6.5	7.8
3.036	R2	6	17	4.76	1.08	83.1	26.6	6.3	8.6
3.036	R3	6	17	5.38	1.1	82.1	27.6	4.6	9.1
3.037	R1	6	17	4.85	1.16	84.9	29.2	6.3	6.6
3.037	R2	6	17	4.74	1.09	83.5	26.6	6.2	8.2
3.037	R3	6	17	5.99	1.02	81.6	24.3	5.5	9
3.038	R1	6	17	4.17	1.15	83.7	28.5	5.8	7.8
3.038	R2	6	17	4.22	1.08	81.6	25.5	5.1	9.1
3.038	R3	6	17	5.18	1.07	80.9	24.9	4	9.3
3.039	R1	6	17	3.88	1.14	82.6	29.1	5.5	8.1
3.039	R2	6	17	4.66	1.07	82.9	26.8	5.9	8.4
3.039	R3	6	17	4.53	1.06	83	28.6	4.5	7.8
3.04	R1	6	17	4.53	1.15	83.4	30.5	5.7	7.3
3.04	R2	6	17	4.49	1.12	79.9	28	6.2	9.1
3.04	R3	6	17	5.06	1.14	83.8	28.1	4.4	7.2
3.041	R1	6	17	4.83	1.13	82.5	30.2	6.1	7.6
3.041	R2	6	17	4.38	1.14	83.5	30.1	5.7	7.9
3.041	R3	6	17	4.7	1.1	84	27.2	3.5	7.9
3.042	R1	6	17	3.7	1.09	85	30.1	5.7	6.7
3.042	R2	6	17	4.56	1.01	82.5	25.8	5.9	7.5
3.042	R3	6	17	5.77	1.05	82.8	27.9	4.4	7.8
3.043	R1	6	17	4.74	1.16	82.6	32.4	5.9	8.3
3.043	R2	6	17	4.35	1.13	82.6	28.5	5.1	8.4
3.043	R3	6	17	4.26	1.11	82.7	29.2	4.6	8.3
3.044	R1	6	17	4.57	1.05	83.5	28.2	4.5	7.6
3.044	R2	6	17	4.96	0.99	80.8	27.5	5.3	8.9
3.044	R3	6	17	5.62	1.06	84.3	29.9	4.5	7.8
3.045	R1	6	17	4.51	1.16	82.8	31.2	5.3	8.6
3.045	R2	6	17	5	1.1	82.4	27.1	5.9	8.6
3.045	R3	6	17	5.36	1.05	82.8	26.6	4.7	8.8
3.046	R1	6	17	5.27	1.17	85.3	33.1	5.3	6.9
3.046	R2	6	17	5.41	1.12	83.6	30.9	5.3	7.6
3.046	R3	6	17	5.3	1.13	83.9	31.1	4.3	7.5
3.047	R1	6	17	4.67	1.21	85.2	33.8	4.7	7.3
3.047	R2	6	17	4.83	1.12	79.8	26.9	5	9.5
3.047	R3	6	17	5.66	1.1	82.2	25.8	4	8.8
3.08	R1	1	2	4.69	1.1	81.7	30.5	5.6	7.7
3.08	R2	1	2	5.11	1.04	82.5	29.6	5.6	7.6
3.08	R3	1	2	5.04	1.05	82.7	28.1	4.5	6.6
3.081	R1	1	2	4.74	1.11	84.8	31	5.2	7
3.081	R2	1	2	4.94	1.05	80.8	30	5.5	9.5
3.081	R3	1	2	4.84	1.06	83.6	28.4	5	7.3
3.082	R1	1	2	4.52	1.09	81.6	29.7	4.6	8.3
3.082	R2	1	2	4.94	0.99	82.4	24.8	5.5	8.4
3.082	R3	1	2	4.53	1.07	82.6	27.3	4.1	8.1
3.083	R1	1	2	4.55	1.04	80.4	25.9	5.3	8.7
3.083	R2	1	2	5.17	1	80.1	25.5	5.7	9
3.083	R3	1	2	5.42	1.01	82.3	25.4	4.8	8.6
3.084	R1	1	2	4.94	1.06	82.8	28.4	4.7	7.1
3.084	R2	1	2	4.76	1.06	81.8	28.6	5.8	8.1
3.084	R3	1	2	5.03	1.06	82.5	27.9	4.2	9.2
3.085	R1	1	2	4.99	1.07	83	31	5.1	7.8
3.085	R2	1	2	4.59	1.03	81.1	25.3	5.2	8.8
3.085	R3	1	2	5.78	1	81.7	24.7	5	8.9
3.086	R1	1	2	4.53	1.06	82.8	26.8	5.2	7.8
3.086	R2	1	2	4.58	1	80.9	23.6	6.1	9.3
3.086	R3	1	2	5.68	1	81.5	22.3	4.2	8.4
3.087	R1	1	2	4.95	1.05	82.7	28.1	5.2	7.7
3.087	R2	1	2	4.79	0.97	81.1	24.3	4.9	10.5
3.087	R3	1	2	5.79	1.01	81.4	26	4.1	8.9
3.089	R1	1	2	5.1	1.09	82.1	30	5.6	9.2
3.089	R2	1	2	4.59	1.02	81.2	24.7	5.2	9.4
3.089	R3	1	2	6.23	0.96	80.2	25.2	5	9.7
3.09	R1	1	2	3.92	1.09	81.5	28.8	5	8.1
3.09	R2	1	2	4.56	1.04	79.5	25.6	5.2	10.2
3.09	R3	1	2	6.19	0.93	79.2	23.6	4.9	9.7
3.092	R1	1	2	4.97	1.04	82	27.2	4.9	8.2
3.092	R2	1	2	4.67	1.06	82.6	25.5	5.7	9.5
3.092	R3	1	2	6.27	0.9	79.7	22.7	5.9	10.3
3.093	R1	1	2	4.74	1.04	81.7	27.4	5.1	8.2
3.093	R2	1	2	4.3	1.02	83	26.1	5	8.7
3.093	R3	1	2	5.11	1.15	82	29.3	5.2	8.1
3.094	R1	1	2	4.94	1.03	82.7	27.6	4.9	7.2
3.094	R2	1	2	4.86	1.04	81.3	27.2	5.5	8.8
3.094	R3	1	2	5.6	1.11	82.2	28.1	4.8	8.2
3.095	R1	1	2	4.77	1.06	83.3	29.4	5.6	7.6
3.095	R2	1	2	4.59	1.04	83.1	26.6	5.1	8.2
3.095	R3	1	2	5.36	1.03	81.2	26	4.9	9
3.096	R1	1	2	4.83	1.09	83.5	31.5	5.5	7.1
3.096	R2	1	2	4.85	1.03	82.3	25.8	5.6	8.5
3.096	R3	1	2	5.11	1.1	83.9	31	4.9	7.9
3.097	R1	1	2	4.48	1.06	82.8	28.6	5.2	7.3
3.097	R2	1	2	4.87	1.06	80.1	27.3	6.3	9.7
3.097	R3	1	2	5.33	1.08	82.8	26.6	4.9	7.9
3.098	R1	1	2	4.75	1.06	82.5	30.3	5.1	8.3
3.098	R2	1	2	3.9	1.11	83.8	30.1	5.3	8
3.098	R3	1	2	5.1	1.04	81	27.3	4.4	8.5
3.099	R1	1	2	4.65	1.06	82.4	30.4	6.2	7.7
3.099	R2	1	2	4.82	1.07	82.8	27.2	5.2	8.2
3.099	R3	1	2	5.34	1.06	82.4	27.8	4.6	7.9
3.1	R1	1	2	4.69	1.12	82.8	28.3	5.3	7.9
3.1	R2	1	2	4.41	1.02	81.1	24.9	5.3	8.1
3.1	R3	1	2	4.67	1.06	84	27	4.1	7.7
3.101	R1	1	2	4	1.06	81.7	29	4.9	8
3.101	R2	1	2	4.07	1.03	83.4	26.5	5.2	8.2
3.101	R3	1	2	5.04	1.01	81.1	30.8	4.4	8.6
3.103	R1	1	2	3.83	1.09	82.6	29.9	5.1	7.9
3.103	R2	1	2	4.38	1.06	82.9	27.6	5.1	8.1
3.103	R3	1	2	5.45	1.03	83.8	28.2	4.9	8.4
3.104	R1	1	2	4.01	1.02	81.8	28	5.2	8
3.104	R2	1	2	4.17	1.08	83.2	27.8	5	7.7
3.104	R3	1	2	5.91	0.98	78.9	25.9	5.5	10.7
3.105	R1	1	2	3.73	1.05	80.2	29.4	5.6	8.4
3.105	R2	1	2	4.35	1.01	80.5	27.4	5.2	9.7
3.105	R3	1	2	4.96	1.08	84.3	30.8	6	7.1
3.107	R1	1	2	4.51	1.06	81.5	29.8	5.1	8.7
3.107	R2	1	2	4.51	1.07	82.6	25.4	5.1	8.4
3.107	R3	1	2	5.59	0.97	81.7	25.6	5.2	8.1
3.108	R1	1	2	4.35	1.02	81.5	26.3	5.5	7.6
3.108	R2	1	2	4.5	0.97	82.4	25.2	5.3	8
3.108	R3	1	2	5.91	0.99	80.3	28.1	5.1	8.9
3.109	R1	1	2	4.63	1.04	81.4	25.9	5.3	8.1
3.109	R2	1	2	4.56	1.01	81.7	23.6	4.7	8.9
3.109	R3	1	2	5.18	1.08	80.5	26.9	4.7	8.3
3.112	R1	1	2	5.08	1.02	81.2	28.5	5.3	8.2
3.112	R2	1	2	5	1	81.6	26.7	5.2	9.4
3.112	R3	1	2	5.41	1.02	82.7	27.6	4.5	8.9
3.115	R1	1	2	4.43	1.07	82	28.5	5.8	8.8
3.115	R2	1	2	4.62	1	80.7	24.5	5.3	11
3.115	R3	1	2	5.07	0.98	80.7	24.4	3.9	10.4
3.116	R1	1	2	4.51	1.02	81.2	26.2	5.4	8.9
3.116	R2	1	2	4.44	1.05	82.4	25.8	6.1	8.4
3.116	R3	1	2	5.09	1.03	82.3	26	4.7	8.2
3.117	R1	1	2	4.45	1	81.6	27.7	5.5	8.7
3.117	R2	1	2	5.15	0.98	81.7	25.1	4.9	9.7
3.117	R3	1	2	5.67	0.99	81.3	26	4.6	8
3.118	R1	1	2	4.76	1.05	79.8	27.7	5.6	9.5
3.118	R2	1	2	5.15	0.96	80.1	25.5	5.6	10.2
3.118	R3	1	2	5.32	1.01	82.6	26.3	4.6	7.6
3.119	R1	1	2	4.92	1.06	82.9	31.2	5.4	8.1
3.119	R2	1	2	4.99	1.04	83.1	28.6	6.1	8.1
3.119	R3	1	2	5.58	0.98	81.2	25.3	4.2	9.5
3.12	R1	1	2	4.26	1.06	83.1	29.6	5.1	8.3
3.12	R2	1	2	4.56	1.01	79.7	25.2	5.2	11
3.12	R3	1	2	4.98	1.02	81	24.1	3.9	8.9
3.121	R1	1	2	4.63	1.02	82.4	25.1	4.5	8.3
3.121	R2	1	2	4.98	0.98	80.7	23.6	4.8	10.2
3.121	R3	1	2	5.34	0.96	81.8	24.1	3.6	9.1
3.122	R1	1	2	4.83	1.07	81.7	30	5.6	7.4
3.122	R2	1	2	4.82	1.06	83.2	28.8	5.2	8.1
3.122	R3	1	2	5.28	0.98	81.1	25	4.8	8.2
3.123	R1	1	2	4.77	1.12	83.6	28.7	5.6	7.6
3.123	R2	1	2	4.77	1.03	81.4	28.1	5.5	8.5
3.123	R3	1	2	5.27	1.02	80.9	25.1	4.1	8.5
4.001	R1	7	21	4.65	1.07	81.6	28.2	5.1	8.5
4.001	R2	7	21	4.82	0.99	80.5	24.3	5.2	9.7
4.001	R3	7	21	4.18	1.08	83.7	28	5	8.4
4.002	R1	7	21	4.85	0.98	80.1	25.2	4.6	9.8
4.002	R2	7	21	5.04	1.02	81.7	24.7	6.7	8.1
4.002	R3	7	21	5.39	1.07	83.9	27.4	5.7	6.3
4.003	R1	7	21	4.71	1.06	82.2	26.8	4.6	9
4.003	R2	7	21	5	1	77.9	23.8	6.1	11.4
4.003	R3	7	21	4.74	1.03	83.1	26.5	4.6	8.8
4.004	R1	7	21	4.94	1.02	82.3	25.4	5.5	8.1
4.004	R2	7	21	4.89	1.01	80.1	24.7	6.5	10.1
4.004	R3	7	21	5.11	1.05	82.6	26.4	4.9	8.3
4.005	R1	7	21	5.23	1.04	81.1	30	7.1	8.1
4.005	R2	7	21	5.47	0.98	80	22.7	5.9	9.7
4.005	R3	7	21	5.63	1.01	81.1	27	5.6	9
4.006	R1	7	21	NA	NA	NA	NA	NA	NA
4.006	R2	7	21	5.14	1	82.9	26.4	6.6	8.5
4.006	R3	7	21	5.14	1.05	80.7	26.9	4.8	8.5
4.007	R1	7	21	4.85	1	81	27	5.2	8.4
4.007	R2	7	21	4.85	0.99	81.5	27.1	5.6	9
4.007	R3	7	21	4.89	1	80.9	26.7	4.3	8.6
4.008	R1	7	21	5.11	0.97	79.4	23.4	4.3	10.8
4.008	R2	7	21	5	0.99	80.1	22.8	5.3	9.7
4.008	R3	7	21	4.81	1.02	81.5	25.4	4.5	8.9
4.009	R1	7	21	NA	NA	NA	NA	NA	NA
4.009	R2	7	21	4.94	1.01	83.7	25.9	5.8	8.2
4.009	R3	7	21	5.19	1.09	82.6	28.8	4.4	8.2
4.01	R1	7	21	3.86	1.09	82	29.4	5.9	8.8
4.01	R2	7	21	4.73	0.99	80.6	24.4	6	10.3
4.01	R3	7	21	5.51	1.01	81.7	24.9	5.7	9.4
4.011	R1	7	21	4.61	1.1	83.3	29.2	5.9	7.8
4.011	R2	7	21	4.32	1.02	80.9	25.2	6	9.1
4.011	R3	7	21	5.28	0.98	79.8	24.5	4.4	10.4
4.012	R1	7	21	5.12	1.07	82.4	27.6	5.7	7.9
4.012	R2	7	21	4.71	1.08	81.9	26	6.6	8.3
4.012	R3	7	21	5.98	1.02	80.8	24.7	5.4	9
4.013	R1	7	21	4.06	1.07	82.4	28.6	6.4	8.4
4.013	R2	7	21	4.47	1.08	81.7	25.4	5.9	8.7
4.013	R3	7	21	5.45	0.97	80.4	24.3	4.5	10.2
4.014	R1	7	21	4.96	1.1	82.9	29	4.6	8.1
4.014	R2	7	21	4.83	1.01	81	25.1	5.2	9.1
4.014	R3	7	21	5.31	1.03	82.4	25.8	4.1	8.8
4.015	R1	7	21	4.72	1.07	82.2	27.2	4.6	8.2
4.015	R2	7	21	4.86	0.99	82	24.3	5.7	8.2
4.015	R3	7	21	5.55	0.96	79.5	25.2	3.9	10.8
4.016	R1	7	21	4.18	1.08	81.8	28.8	5.1	9.1
4.016	R2	7	21	4.4	1.01	80.5	23.5	5.3	9.8
4.016	R3	7	21	5.86	0.99	78.8	23.2	4.2	10.9
4.017	R1	7	21	4.59	1.09	81.3	29.3	5.6	8.1
4.017	R2	7	21	4.65	1	80.8	24.5	6	8.6
4.017	R3	7	21	5.67	1.01	81.2	23.8	4.1	8.3
4.018	R1	7	21	3.95	1.04	79.4	25.9	5.3	10.2
4.018	R2	7	21	4.65	1.05	82.1	27.6	6.1	8.7
4.018	R3	7	21	5.53	1.02	82.6	26.5	4.3	8.5
4.019	R1	7	21	4.96	1.08	83.5	27.6	5.6	8.5
4.019	R2	7	21	4.2	1.05	83.2	24.5	7.5	8
4.019	R3	7	21	5.21	1.02	81	25.6	4.4	9.8
4.02	R1	7	21	4.78	1.1	82	30.4	5.2	8.3
4.02	R2	7	21	5.1	1.04	82.7	25.7	5.9	8.7
4.02	R3	7	21	5.66	1.03	82.5	26.8	4.7	8.1
4.021	R1	7	21	4.41	1.03	84.9	32.6	6.1	6.8
4.021	R2	7	21	4.89	1.03	80.7	24.5	6.3	9.4
4.021	R3	7	21	5.42	1.07	83.2	27.3	4.5	8.5
4.022	R1	7	21	NA	NA	NA	NA	NA	NA
4.022	R2	7	21	4.78	1	80.3	23.7	6.7	10.1
4.022	R3	7	21	5.44	1.03	81.3	26.2	5.4	8.9
4.023	R1	7	21	3.76	1.11	82	29.3	5.8	8.6
4.023	R2	7	21	4.78	1.01	81.8	26	5.5	9.8
4.023	R3	7	21	5.66	1.07	83.3	26.4	5.3	7.9
4.024	R1	7	21	3.73	1.1	81.7	28.3	5.1	9.6
4.024	R2	7	21	4.55	1.01	80.7	24.5	5.2	10.3
4.024	R3	7	21	5.16	1.03	82	24.4	4.3	8.3
4.025	R1	7	21	4.55	1.07	82.6	27.7	5.5	8.1
4.025	R2	7	21	4.93	1	80.5	25.3	5	8.9
4.025	R3	7	21	6.05	1.05	82.7	26.7	4.4	8
4.026	R1	7	21	3.41	1.08	81.6	28	6.7	8.5
4.026	R2	7	21	5.03	1.03	83	25.8	6.4	8.3
4.026	R3	7	21	5.04	1.01	82.3	25.9	4.5	8.4
4.027	R1	7	21	4.16	1.15	83.2	32	5.9	7.6
4.027	R2	7	21	4.28	1.08	83.4	27.3	6.1	7.4
4.027	R3	7	21	5.2	1.05	81.9	25.8	4.4	8.9
4.028	R1	7	21	4.34	1.09	82.3	28	5	8.3
4.028	R2	7	21	5.02	1.02	81.9	26.4	7.1	8
4.028	R3	7	21	5.51	1.02	81.3	26.6	4.9	9.3
4.029	R1	7	21	3.54	1.03	81	26.4	5.6	9
4.029	R2	7	21	4.92	0.94	78.2	23.1	5	13
4.029	R3	7	21	5.26	0.97	80.8	25.8	4.8	9.4
4.03	R1	7	21	4.09	1.12	82.3	29.1	6.1	7.5
4.03	R2	7	21	4.53	1.04	81.7	26.3	6.5	9.2
4.03	R3	7	21	4.52	1.01	81.7	25.8	4.3	9.2
4.031	R1	7	21	4.12	1.08	80.8	27.5	5.3	9.5
4.031	R2	7	21	5.11	0.98	78.9	23.5	5.8	11.4
4.031	R3	7	21	4.67	1.04	82.1	25.6	4	8.5
4.032	R1	7	21	4.02	1.12	83.4	31.7	6.2	7.4
4.032	R2	7	21	4.94	1	80	25.1	5.3	9
4.032	R3	7	21	5.19	1	80.5	24	4.6	10.3
4.033	R1	7	21	4.11	1.03	81	27.7	6.2	9.1
4.033	R2	7	21	5.74	0.96	80.3	23.6	5.8	9.7
4.033	R3	7	21	5.13	1.01	82.6	27.1	4.6	8.5
4.034	R1	7	21	5.32	1.08	82.6	26.7	5.3	7
4.034	R2	7	21	4.61	1.01	82.6	25.5	5.7	8.2
4.034	R3	7	21	5.03	0.98	80.3	24.7	4.8	9.7
4.035	R1	7	21	4.41	1.07	81.7	27.5	6	8
4.035	R2	7	21	4.82	1.02	80.1	26	5.1	10.1
4.035	R3	7	21	5.28	1.01	82.1	26.3	5.6	8.5
4.036	R1	7	21	3.99	1.12	82.4	29.3	6.6	8.5
4.036	R2	7	21	3.95	1.1	82.3	28	6.6	8.5
4.036	R3	7	21	5.35	1.01	80.7	25.3	4.3	8.2
4.037	R1	7	21	4.27	1.06	81.3	27.3	4.9	8.2
4.037	R2	7	21	4.87	1	81.1	24.9	6.6	8.5
4.037	R3	7	21	5.05	1.03	81.5	25.8	4.2	8.4
4.038	R1	7	21	5.05	1.03	81.9	28	6.2	9
4.038	R2	7	21	4.6	1.06	82.9	28.3	6.6	7.6
4.038	R3	7	21	5.4	0.99	81.1	25.5	4.4	8.9
4.039	R1	7	21	4.35	1.06	82.3	28.5	5.9	8.3
4.039	R2	7	21	4.91	0.95	79	25.5	6.4	9
4.039	R3	7	21	5.97	0.94	80.4	24.8	4.1	10.7
4.04	R1	7	21	3.81	1.05	82.2	27.2	5.2	8.8
4.04	R2	7	21	5.27	1.02	80.6	22.6	6.1	8.2
4.04	R3	7	21	5.68	0.96	79.9	23.4	4	9.7
4.041	R1	7	21	4.05	1	79.5	26.4	6	9.8
4.041	R2	7	21	5.24	0.93	81.2	23.9	6.8	9.9
4.041	R3	7	21	5.4	0.95	81.5	22.5	4.1	9.2
4.042	R1	7	21	5.01	1.05	83	27.5	6	7.8
4.042	R2	7	21	5.23	1.02	80.8	25.4	5.8	9.3
4.042	R3	7	21	5.43	1.02	81.1	24.8	4.5	9
4.043	R1	7	21	4.09	1.01	81.9	26.7	6.2	7.7
4.043	R2	7	21	4.47	1.05	82.7	26.7	6.6	8
4.043	R3	7	21	5.62	1	79.9	23.1	4.8	10.3
4.044	R1	7	21	4.6	1.05	82.9	25.9	4.9	8.1
4.044	R2	7	21	4.91	1.04	81.9	26.1	5.7	8.5
4.044	R3	7	21	5.17	1.03	82.6	26.4	4.7	8.3
4.045	R1	7	21	3.58	1.02	79.5	25.9	4.7	10.3
4.045	R2	7	21	4.32	1.01	81.8	26	5.8	7.3
4.045	R3	7	21	5.37	1	81.2	24.4	4.5	9.2
4.046	R1	7	21	3.71	1.11	82.3	30.8	5.2	8.7
4.046	R2	7	21	4.67	1.06	82.5	27.8	6.1	7.6
4.046	R3	7	21	4.85	1.08	82.8	27	5	8.1
4.047	R1	7	21	4.38	1.04	82	29.3	5.1	8.5
4.047	R2	7	21	4.99	1.01	81.7	25.5	5.6	9
4.047	R3	7	21	4.5	1.03	83.8	28.9	4.7	7.5
4.048	R1	7	21	5.04	1.02	80.6	27.1	5.7	8.6
4.048	R2	7	21	4.81	1.06	82.8	25	5.5	7.9
4.048	R3	7	21	5.81	0.96	80.5	24.1	5	9.9
4.049	R1	7	21	4.43	1.06	82.5	27.7	4.7	8.2
4.049	R2	7	21	4.65	1.04	82.4	25.4	4.9	8.3
4.049	R3	7	21	5.54	1	80.6	23.5	4.6	9.4
4.05	R1	7	24	4.63	1.06	81.4	29.8	6.5	9
4.05	R2	7	24	4.57	1.07	83.5	26.9	6.2	8.2
4.05	R3	7	24	5.42	1.04	81.4	27.1	4.5	9.2
4.051	R1	7	24	4.14	1.08	80.7	27.7	7.5	8.8
4.051	R2	7	24	4.57	1.1	83	26.5	6.9	8.2
4.051	R3	7	24	5.34	1.03	82	26.4	6.2	8.6
4.052	R1	7	24	4.37	1.04	80.8	28.8	6.5	8.8
4.052	R2	7	24	4.96	0.99	81.3	26.2	7.2	7.9
4.052	R3	7	24	4.65	1.05	81.8	27.2	5.9	8.3
4.053	R1	7	24	5.12	1.13	83.1	30.7	5.5	7.4
4.053	R2	7	24	4.62	1.14	83.1	27.5	5.9	8.2
4.053	R3	7	24	5.23	1.12	83.8	29.6	4.6	7.7
4.054	R1	7	24	4.45	1.11	83	30.7	6.7	7.6
4.054	R2	7	24	4.94	1	82.8	28.5	7.3	7.8
4.054	R3	7	24	5.72	1.05	84.3	27	5.5	7.3
4.055	R1	7	24	4.93	1.09	82.8	27.7	6.8	7.7
4.055	R2	7	24	5.21	1.04	83.7	24.8	6.3	7.9
4.055	R3	7	24	4.47	1.06	83.5	29.8	6.1	8.7
4.056	R1	7	24	4.69	1.08	83.7	30.6	6.8	7.2
4.056	R2	7	24	4.68	1.06	82.3	26.5	7.2	7.9
4.056	R3	7	24	4.68	1.11	82.5	29.9	4.4	7.7
4.057	R1	7	24	4.81	1.06	81.8	28.3	6	7.8
4.057	R2	7	24	4.65	1.01	82.7	26.2	6.3	8
4.057	R3	7	24	5.07	1.12	83.7	29.2	5.9	7.5
4.058	R1	7	24	3.7	1.11	81.8	27.9	6	8.5
4.058	R2	7	24	4.18	1.09	83	26.4	7.1	7.8
4.058	R3	7	24	4.87	1.08	81.8	28.8	4.9	8.5
4.059	R1	7	24	4.28	1.06	81.6	31.8	6.1	8.6
4.059	R2	7	24	4.37	1.05	84.5	28.7	6.5	6.9
4.059	R3	7	24	5.06	1.02	79.7	28.6	5.1	8.3
4.06	R1	7	24	4.44	1.08	82.1	31.9	5.5	8.3
4.06	R2	7	24	4.58	1.06	83.4	26.1	6.3	7.3
4.06	R3	7	24	5.47	1.01	80.9	25.4	5.2	8.8
4.061	R1	7	24	4.89	1.09	82.4	31	5.7	8.1
4.061	R2	7	24	4.01	1.08	82.5	27.9	6.7	8.3
4.061	R3	7	24	5	1.01	81	25.9	4.3	9
4.062	R1	7	24	4.74	1.09	81.9	28.4	7.3	7.8
4.062	R2	7	24	4.64	1.05	82.2	25.6	7.4	8.2
4.062	R3	7	24	5.33	1.02	81.5	25.8	5.2	8.8
4.063	R1	7	24	4.86	1.07	83	30.3	5.8	7
4.063	R2	7	24	4.38	1.11	82.3	27.8	6.2	7.5
4.063	R3	7	24	5.16	0.99	81.8	25.7	4.2	9
4.064	R1	7	24	4.81	1.09	83.4	28.3	6.5	7.2
4.064	R2	7	24	4.04	1.1	83.2	25	7.5	7.7
4.064	R3	7	24	5.51	1.02	81.8	26	5.5	8.3
4.065	R1	7	24	4.05	1.08	81.8	29.9	5.9	8.5
4.065	R2	7	24	4.53	1.11	82.4	28.6	5.8	9.1
4.065	R3	7	24	5.78	1.02	82.6	27	4.6	8.4
4.066	R1	7	24	4.95	1.15	84.2	29.3	7.2	7.2
4.066	R2	7	24	4.42	1.06	82.5	27.1	6.9	8.4
4.066	R3	7	24	6	0.99	80.6	23.6	3.9	9.6
4.067	R1	7	24	4.51	1.14	82.9	29.3	6.1	7.8
4.067	R2	7	24	4.51	1.16	84.1	28.3	7.1	7.5
4.067	R3	7	24	5.29	1.04	81.6	27.7	5.3	9.5
4.068	R1	7	24	4.85	1.13	83.6	28.1	7	6.9
4.068	R2	7	24	4.27	1.07	82.1	26	6.9	8.3
4.068	R3	7	24	5.15	1.05	83.5	29.1	5.6	8.1
4.069	R1	7	24	5.34	1.08	83.1	28.6	5.7	7.4
4.069	R2	7	24	4.97	1.12	82.9	27.6	6	8.2
4.069	R3	7	24	5.4	1.03	81.4	27.5	4.5	9.2
4.07	R1	7	24	5.13	1.09	83.9	30.4	7.1	6.8
4.07	R2	7	24	4.86	1.02	80.3	25.9	6.2	8.7
4.07	R3	7	24	5.39	1.02	80.8	26.3	5	8.8
4.071	R1	7	24	4.76	1.12	83.8	30.4	5.4	7.1
4.071	R2	7	24	4.8	1.03	79.9	25.2	5.8	8.7
4.071	R3	7	24	5.48	1.01	81.3	24.5	4	8.9
4.072	R1	7	24	4.84	1.11	83.9	30.9	6.8	7.3
4.072	R2	7	24	4.47	1.1	83.9	27.5	6.2	7.7
4.072	R3	7	24	4.66	1.06	81.9	27.3	4.7	8.8
4.073	R1	7	24	4.82	1.05	80.9	26.8	6	8.6
4.073	R2	7	24	4.92	1.09	80.7	25.8	5.7	9.8
4.073	R3	7	24	5.31	1.03	82.8	28.1	5.6	7.6
4.074	R1	7	24	3.77	1.08	82.8	28.3	6.6	7.6
4.074	R2	7	24	5.06	1.05	82.9	25.9	6.5	7.9
4.074	R3	7	24	5.67	1.01	82.6	25	4.6	8.4
4.075	R1	7	24	4.07	1.08	83.3	28.8	6.6	7.1
4.075	R2	7	24	4.57	1.1	82.8	26.7	6.3	7.4
4.075	R3	7	24	5.17	1.01	81.8	26.4	5.4	8
4.076	R1	7	24	4.64	1.06	82.8	28.1	5.9	7.4
4.076	R2	7	24	4.71	1.06	83.6	26.7	6.7	7.5
4.076	R3	7	24	5.13	1.01	81.2	26.8	5.8	8.3
4.077	R1	7	24	4.37	1.07	81.5	27.2	5.7	8.8
4.077	R2	7	24	4.94	1.05	81.9	27	6.4	8.2
4.077	R3	7	24	4.96	1.07	80.5	26.3	4.7	9.2
4.078	R1	7	24	4.4	1.11	83.7	30.2	6.8	7.6
4.078	R2	7	24	4.31	1.1	83.2	26.2	7.1	7.8
4.078	R3	7	24	4.86	1.04	82.1	27.1	4.6	8.7
4.079	R1	7	24	4.05	1.13	83.4	30.6	6	7.5
4.079	R2	7	24	4.7	1.02	81.9	26.8	6.8	8.4
4.079	R3	7	24	5.22	0.99	81.8	26.9	4.2	9
4.08	R1	7	24	5.11	1.03	83.9	28.9	6.6	7.5
4.08	R2	7	24	4.67	1	80.9	25.1	6.3	8.6
4.08	R3	7	24	4.75	1.06	83.1	25.6	4.3	7.9
4.081	R1	7	24	3.74	1.08	82.1	29.7	6	8.9
4.081	R2	7	24	4.51	1.04	81.2	25.6	6.7	8.1
4.081	R3	7	24	5.03	1.04	82.1	29.5	4.3	8.1
4.082	R1	7	24	3.91	1.1	82.3	30.4	5.8	8.1
4.082	R2	7	24	4.85	1.08	83.3	27.5	5.9	7.6
4.082	R3	7	24	5.21	1.03	80.1	27.6	5.9	8.7
4.083	R1	7	24	4.67	1.11	81.8	29.2	6.1	8.5
4.083	R2	7	24	4.79	1.03	82.5	25.7	6.4	7.7
4.083	R3	7	24	5.66	1.04	82.3	28	5.3	8.4
4.084	R1	7	24	5.15	1.09	84.3	31.1	6.6	7.2
4.084	R2	7	24	4.77	1.04	84.4	27.1	6.4	7.1
4.084	R3	7	24	5.85	1	81.8	25.7	5.2	8.8
4.085	R1	7	24	3.96	1.09	81	28.3	6.1	8.7
4.085	R2	7	24	4.57	1.04	81.3	25	6.6	9.2
4.085	R3	7	24	5.84	0.96	80	24.9	4.9	10.7
4.086	R1	7	24	4.16	1.13	82.8	30	5.6	8
4.086	R2	7	24	4	1.05	82.4	25.2	5.7	8
4.086	R3	7	24	5.11	1.01	80.3	24.5	4.7	10.3
4.087	R1	7	24	4.51	1.12	82.6	30.9	5.9	8.2
4.087	R2	7	24	4.81	1.09	82.7	27	6.2	8.5
4.087	R3	7	24	5.48	0.98	81	25.5	5.2	10.2
4.088	R1	7	24	3.86	1.12	83.3	30.9	5.8	7.8
4.088	R2	7	24	4.6	1.07	80.6	26.8	6.5	9.5
4.088	R3	7	24	5.46	1.02	82.3	27.2	4.5	7.6
4.089	R1	7	24	4.53	1.04	81.4	28.6	5.2	8.8
4.089	R2	7	24	5.21	1.06	82.4	27.8	6.2	7.9
4.089	R3	7	24	5.65	1.05	80.4	26.1	5.1	8.5
4.09	R1	7	24	3.76	1.08	82.5	29.9	6.4	8.2
4.09	R2	7	24	4.92	1.04	81.4	27.8	6.3	8.8
4.09	R3	7	24	5.88	0.99	81.1	24.3	5.3	9
4.091	R1	7	24	4.33	1.04	82.2	27	5.6	7.7
4.091	R2	7	24	4.49	1.04	82	26	5.8	8.4
4.091	R3	7	24	5.82	0.99	82.3	26.8	5.5	9
4.092	R1	7	24	4.84	1.04	80.6	28	7.1	9.2
4.092	R2	7	24	5.03	1	81.8	24.9	7.5	8.1
4.092	R3	7	24	5.48	1.02	82.6	25.2	5.3	7.6
4.093	R1	4	10	4.72	1.04	81.9	25.8	5.1	7.8
4.093	R2	4	10	4.84	1.04	82.1	25.5	6	9.2
4.093	R3	4	10	5.4	1.02	80.8	25.1	5.6	8.3
4.094	R1	4	10	4.1	1.17	83.3	34.4	4.4	8
4.094	R2	4	10	4.92	1.11	83.6	31.3	5	8
4.094	R3	4	10	5.36	1.07	81.6	28	4.7	8.8
4.095	R1	4	10	5.5	1.19	85	30.6	5.4	6.8
4.095	R2	4	10	4.78	1.16	84.1	29.6	5.5	8.3
4.095	R3	4	10	5.52	1.03	81.5	24.8	4.9	8.9
4.096	R1	4	10	5.44	1.19	84.9	35	5.2	7.1
4.096	R2	4	10	5.43	1.13	82.7	29.1	5.2	8.7
4.096	R3	4	10	4.99	1.06	81.1	26.8	4.9	10.1
4.097	R1	4	10	5.31	1.17	84.6	33.8	5.2	7
4.097	R2	4	10	5.12	1.13	83.6	31.7	5.7	7.9
4.097	R3	4	10	5.36	1.05	82.3	26.5	5.3	8.3
4.098	R1	4	10	4.33	1.13	83.3	30.3	5	8.3
4.098	R2	4	10	5.13	1.06	81.8	29.9	5.5	8.5
4.098	R3	4	10	4.95	1.03	81.8	27.4	4.9	7.4
4.099	R1	4	10	5.64	1.13	86	32.5	6.2	5.9
4.099	R2	4	10	5.45	1.11	85.6	31.9	5.2	7
4.099	R3	4	10	5.71	1.04	82.8	27.1	3.8	8.5
4.1	R1	4	10	4.96	1.18	85.2	32	5.4	6.8
4.1	R2	4	10	5.35	1.12	83.3	33.4	5.5	7.8
4.1	R3	4	10	5.85	1.08	84	28.7	4.7	7.5
4.101	R1	4	10	5.62	1.12	84.4	32.4	5.2	7.1
4.101	R2	4	10	4.55	1.12	80.9	28.3	5.4	8
4.101	R3	4	10	5.35	1.03	80.2	26.5	4.1	9.6
4.102	R1	4	10	4.77	1.18	83.5	31.1	5.7	7.3
4.102	R2	4	10	4.83	1.16	84.5	29.7	5.4	7.3
4.102	R3	4	10	5.1	1.09	82.4	28.3	5	7.8
4.103	R1	4	10	5.51	1.14	84.6	34	6.1	6.5
4.103	R2	4	10	5.14	1.09	81.9	27.8	6.1	8.2
4.103	R3	4	10	5.75	1.11	82.6	28.3	4.7	7.7
4.104	R1	4	10	5.41	1.22	84.9	32.7	5.4	6.8
4.104	R2	4	10	4.83	1.18	84.5	29.5	5.3	7.9
4.104	R3	4	10	4.03	1.07	83.1	25.7	5.2	8.1
4.105	R1	4	10	4	1.14	82.9	31.1	6.2	7.1
4.105	R2	4	10	5.44	1.07	84	28.5	6.4	7.1
4.105	R3	4	10	5.47	1.11	82.9	29.6	4.6	7.9
4.106	R1	4	10	5.2	1.14	84.5	31.9	4.6	7
4.106	R2	4	10	4.66	1.04	81.1	27.7	4.8	8.7
4.106	R3	4	10	5.35	1.13	84	29.8	5	6.7
4.107	R1	4	10	4.09	1.1	84.2	31.6	6.5	7.1
4.107	R2	4	10	4.06	1.04	81.7	27.2	5.6	9.5
4.107	R3	4	10	4.81	1.02	81	28.1	4.6	9.6
4.108	R1	4	10	4.83	1.1	83.4	30	6.2	6.6
4.108	R2	4	10	4.86	1.06	82.3	28.2	6	8
4.108	R3	4	10	5.6	1.01	81.3	27.1	4.8	8.5
4.109	R1	4	10	5.1	1.18	83.6	32.9	4.7	7.1
4.109	R2	4	10	4.69	1.04	82.5	27.6	5.4	8.2
4.109	R3	4	10	5.54	1.06	80.9	27.5	4	9.1
4.11	R1	4	10	4.39	1.08	83.6	29.7	5.8	7.5
4.11	R2	4	10	4.79	1.05	83.6	29.7	5.2	8.2
4.11	R3	4	10	4.76	1.04	82.7	27	4	9
4.111	R1	4	10	5.7	1.14	85.5	31.3	4.4	7
4.111	R2	4	10	5.33	1.13	82.9	29.3	5.2	8.2
4.111	R3	4	10	5.69	1.07	82.4	27.1	3.4	9.2
4.112	R1	4	10	4.24	1.11	82.7	29.3	6.3	8.2
4.112	R2	4	10	4.41	1.04	82.4	28.5	6.4	9.1
4.112	R3	4	10	5.15	1.01	81.9	26.2	4.6	8.7
4.113	R1	4	10	4.99	1.17	83.9	32.7	5.3	7.8
4.113	R2	4	10	4.63	1.09	81.6	28.6	6.2	8.4
4.113	R3	4	10	5.54	1.06	82.5	26.9	4.7	8.6
4.114	R1	4	10	4.27	1.11	83.2	29.5	5.7	7.8
4.114	R2	4	10	4.31	1.04	79.9	25.6	5.6	9.6
4.114	R3	4	10	5.41	1.06	81.3	25.4	4.7	8.6
4.115	R1	4	10	4.8	1.18	84	33	4.9	7.4
4.115	R2	4	10	4.43	1.16	83.6	29.9	5.7	8
4.115	R3	4	10	5.31	1.09	84	28	4.8	6.7
4.116	R1	4	10	4.42	1.18	85.9	35.6	4.6	6.6
4.116	R2	4	10	4.43	1.1	84.1	33.1	5.1	7.6
4.116	R3	4	10	5.32	1.11	83.7	30.9	4.6	7.3
4.117	R1	4	10	3.35	1.22	82.9	32.1	5	8
4.117	R2	4	10	4.16	1.13	81.5	26.9	5.4	8
4.117	R3	4	10	5.02	1.13	83.3	29.4	4.9	7.9
4.118	R1	4	10	5.3	1.16	84.8	31.1	6.9	6.9
4.118	R2	4	10	4.85	1.09	83.2	28.7	6.1	7.8
4.118	R3	4	10	4.92	1.06	82.7	28.4	5.2	7.9
4.119	R1	4	10	5.29	1.11	83.4	29.6	5.5	7.5
4.119	R2	4	10	5.01	1.11	83.1	28	5.7	7.9
4.119	R3	4	10	5.38	1.06	83	27.8	4.7	8
4.12	R1	4	10	4.32	1.04	83.1	30.5	5.3	7
4.12	R2	4	10	5.2	1.08	81.6	29.7	6.6	7
4.12	R3	4	10	4.84	1.06	81.7	28.2	5.1	8.2
4.121	R1	4	10	5.22	1.18	85.3	31.2	5.2	7
4.121	R2	4	10	5.26	1.16	84.3	32.8	5.6	7.5
4.121	R3	4	10	5.71	1.08	83.3	28.9	4.9	8.3
4.122	R1	4	10	5.62	1.08	84.8	31.6	6	6.1
4.122	R2	4	10	5.47	1.12	84.3	32.2	5.5	7.5
4.122	R3	4	10	5.81	1.08	83.7	29	5.4	6.5
4.123	R1	4	10	3.56	1.14	82.5	30.5	6.1	7.8
4.123	R2	4	10	4.36	1.08	82.2	27.9	5.8	8.3
4.123	R3	4	10	5.19	1.03	81	26.7	4.7	8
4.124	R1	4	10	4.01	1.06	82.8	29.3	5.9	8.2
4.124	R2	4	10	4.36	1.03	82.8	27.4	6.4	7.8
4.124	R3	4	10	5.23	1.07	83.1	27.5	5.2	7.6
4.125	R1	4	10	5.45	1.08	83.7	31.4	4.6	7.4
4.125	R2	4	10	5.25	1.12	81.2	30.5	5.2	8
4.125	R3	4	10	5.58	1.06	82.6	28.2	4.1	8.5
4.126	R1	4	10	5.8	1.16	84.7	33.2	5.4	6.7
4.126	R2	4	10	5.38	1.12	82.6	30.8	5.7	9.4
4.126	R3	4	10	5.66	1.07	82.8	27.4	4.4	8.6
4.127	R1	4	10	5.19	1.17	85.1	32.6	5.6	6.6
4.127	R2	4	10	4.94	1.07	82.9	30.6	6.1	7.9
4.127	R3	4	10	6.18	1.07	81.4	25.8	4.9	7.9
4.128	R1	4	10	4.28	1.06	79.7	28.4	6	9.5
4.128	R2	4	10	5.04	1.03	82.3	29.8	5.4	8.6
4.128	R3	4	10	4.59	1.07	83.4	29.6	5	7.3
4.129	R1	4	10	3.7	1.07	83.1	28.2	6.4	8.4
4.129	R2	4	10	5.06	1.04	82.4	27.7	5.9	7.5
4.129	R3	4	10	5.01	1.08	83	27.9	5.4	7.4
4.13	R1	4	10	5.1	1.2	86	35.3	4.7	6.4
4.13	R2	4	10	4.76	1.13	84.6	34.4	5.7	7.4
4.13	R3	4	10	5.47	1.18	84.1	29.1	4.3	7.2
4.131	R1	4	10	4.42	1.19	83.2	32.9	4.8	7.6
4.131	R2	4	10	4.75	1.19	84.8	31.9	5	7.6
4.131	R3	4	10	5.65	1.07	81.8	27.6	4.5	8.8
4.132	R1	4	10	4.27	1.13	83.4	31.6	5.5	7.4
4.132	R2	4	10	4.39	1.08	83.3	29.4	6	7.7
4.132	R3	4	10	5.08	1.08	83	27.7	4.2	8.4
4.133	R1	4	10	4.5	1.13	84.2	31.4	5.7	7.6
4.133	R2	4	10	5.18	1.14	83.9	31.4	5.8	7.3
4.133	R3	4	10	5.83	1.03	82	25.8	4.4	8.4
4.134	R1	4	10	4.47	1.18	85.4	33.9	6.3	7
4.134	R2	4	10	4.58	1.13	83.2	31.9	5.8	8.1
4.134	R3	4	10	5.34	1.07	83.8	27.4	4.3	7.8
4.135	R1	4	10	5.59	1.11	83.9	31.5	5.4	6.4
4.135	R2	4	10	4.59	1.1	84.4	30	4.8	7.3
4.135	R3	4	10	5.61	1.04	84	28.2	4.5	8.3
4.136	R1	4	10	4.41	1.16	84	32.1	6.2	7.7
4.136	R2	4	10	4.3	1.09	83.3	28.6	6.3	8.3
4.136	R3	4	10	5.18	1.05	82.5	28.4	4.8	8
5.049	R1	5	14	5.19	1.11	83.7	30.7	5.1	7.3
5.049	R2	5	14	5.32	1.04	83	29.7	5.7	7.9
5.049	R3	5	14	5.43	1.07	82.8	28.3	5.1	8.1
5.05	R1	5	14	3.94	1.08	83.7	30.4	6.3	7.4
5.05	R2	5	14	4.82	0.99	79.8	27.2	6.3	10.7
5.05	R3	5	14	5.32	0.99	81.3	26.1	5.2	9
5.051	R1	5	14	4.69	0.93	80.4	27.4	6.5	8.9
5.051	R2	5	14	4.93	1.01	82.5	26.3	6.5	8
5.051	R3	5	14	5.54	0.99	82.1	26.2	5.5	8.9
5.052	R1	5	14	4.38	1.09	84.3	28.8	6.9	6.8
5.052	R2	5	14	4.58	1.03	82.2	29.2	6.4	8.1
5.052	R3	5	14	5.34	1	80.3	24.2	5	7.8
5.053	R1	5	14	4.83	1.04	82.9	30.5	5.9	7.1
5.053	R2	5	14	4.87	1.06	83	28.1	6.1	7.8
5.053	R3	5	14	5.43	0.99	81.6	25.9	5.1	8.3
5.054	R1	5	14	4.71	1.06	83.3	29.5	6.2	7.3
5.054	R2	5	14	4.99	0.99	82.2	28.2	6.8	7.7
5.054	R3	5	14	5.57	0.98	80.4	25.1	5.3	9.9
5.055	R1	5	14	4.53	1.03	82.8	26.9	5.9	7.3
5.055	R2	5	14	5.29	0.98	81.5	25.7	5.8	9.4
5.055	R3	5	14	5.76	1.05	82.6	26.7	5.2	8.6
5.056	R1	5	14	NA	NA	NA	NA	NA	NA
5.056	R2	5	14	4.44	1.04	80.1	29	5.7	8.6
5.056	R3	5	14	5.29	0.97	80.7	26.8	4.8	10.2
5.058	R1	5	14	4.96	1	81.6	30.1	5.9	8.1
5.058	R2	5	14	5.35	0.98	80.4	27.3	6.5	8.6
5.058	R3	5	14	4.83	0.98	82	27.2	5.4	7.5
5.059	R1	5	14	5.26	0.98	81.2	27.3	6.3	7.3
5.059	R2	5	14	5.36	0.97	80.7	25.6	6.3	9.8
5.059	R3	5	14	5.06	1.02	79.5	26.5	5	9.4
5.06	R1	5	14	5.28	1.02	83.8	30.5	5.5	6.3
5.06	R2	5	14	4.97	0.96	81.2	27.3	6.5	8.2
5.06	R3	5	14	5.34	0.99	79.9	26.4	5.2	9.3
5.061	R1	5	14	4.99	1.03	83.6	27.4	6.1	7.1
5.061	R2	5	14	5.3	0.99	80.9	28.1	6.1	9.1
5.061	R3	5	14	5.42	1.02	82.6	27.7	4.8	8
5.063	R1	5	14	5.46	0.95	80.2	27.5	6.1	8.7
5.063	R2	5	14	5.45	0.94	79.1	27.7	6.2	11.1
5.063	R3	5	14	5.7	1	80.9	28	5.1	8.9
5.064	R1	5	14	5.09	1.01	81.9	26.2	6.3	8.4
5.064	R2	5	14	5.02	1	83	25.2	6.6	7.6
5.064	R3	5	14	5.38	1.04	82.5	26.9	4.8	8.7
5.065	R1	5	14	3.96	1.11	83.7	29.5	5.5	7.4
5.065	R2	5	14	4.71	1.01	80.9	24.4	6.4	9.9
5.065	R3	5	14	5.07	1.05	82.3	26.6	4.5	9
5.066	R1	5	14	5.14	1.08	83.3	31	4.6	7.1
5.066	R2	5	14	5.03	1.03	83.5	27.1	5.7	7.7
5.066	R3	5	14	5	1.05	82.5	27.1	5.3	8.5
5.067	R1	5	14	4.62	1.08	83	31.4	5.2	8
5.067	R2	5	14	4.57	1.09	85.2	29.2	5.6	7
5.067	R3	5	14	5.06	1.02	82	27.7	4.9	7.7
5.068	R1	5	14	5.24	1.05	82.5	30.4	5.6	7.3
5.068	R2	5	14	4.88	1.05	82.3	28.3	5.3	8.4
5.068	R3	5	14	5.02	1.03	83.2	27.9	5	6.9
5.069	R1	5	14	4.9	1.05	82.2	29.8	5.3	7.7
5.069	R2	5	14	4.97	1.06	82.5	27.6	5.6	7.9
5.069	R3	5	14	5.33	1	80.2	26.9	4.8	9.9
5.07	R1	5	14	5	1.06	83.5	29.7	6.3	6.9
5.07	R2	5	14	5.39	0.98	81.5	26.9	6	9.2
5.07	R3	5	14	5.59	0.99	81.8	25.5	4.7	8.1
5.071	R1	5	14	4.45	1.09	83.8	31.8	4.8	7.8
5.071	R2	5	14	4.48	1.04	82.9	27.9	5.2	7.6
5.071	R3	5	14	4.91	1.01	81.8	26.2	4.2	8.5
5.072	R1	5	14	NA	NA	NA	NA	NA	NA
5.072	R2	5	14	5.09	1.09	82.6	30.1	6.9	7.9
5.072	R3	5	14	5.26	0.97	81.6	25	5.1	9
5.074	R1	5	14	4.51	0.94	80.4	25.9	6.2	10
5.074	R2	5	14	4.99	1.09	83.8	28.9	5.1	7.1
5.074	R3	5	14	5.77	0.97	79.2	23.3	4.2	10.5
5.075	R1	5	14	5.35	0.97	81.2	26.6	6.3	8.2
5.075	R2	5	14	5.34	1.06	81.8	28.3	6.3	8
5.075	R3	5	14	5.22	0.97	79.8	24.7	4.7	10
5.076	R1	5	14	5.47	0.99	81.9	27.7	5.9	8.2
5.076	R2	5	14	6.05	0.92	80.9	25.5	5.4	10
5.076	R3	5	14	5.51	1.01	81.3	25.8	5.1	8.5
5.077	R1	5	14	4.9	1.05	82.6	30	5.5	7.6
5.077	R2	5	14	4.91	0.97	81.1	25.8	5.7	9.4
5.077	R3	5	14	4.89	0.97	80.9	24.5	4.8	8.6
5.078	R1	5	14	5	1.01	82.4	27.6	5.8	7.9
5.078	R2	5	14	5.11	0.99	80.7	25.9	6.8	9.3
5.078	R3	5	14	5.21	0.96	81.5	26.2	5.6	10.4
5.079	R1	5	14	5.15	0.97	81.4	27.9	6.4	8.3
5.079	R2	5	14	5.51	0.97	80.4	26.3	6.1	10
5.079	R3	5	14	5.03	0.94	79.9	24.6	5.5	9.7
5.08	R1	5	14	5.06	0.98	81.3	24.9	5.4	8.1
5.08	R2	5	14	4.54	0.99	81.3	25.2	6.6	9.2
5.08	R3	5	14	5.1	1.07	81.4	28.1	4.8	8.4
5.081	R1	5	14	4.9	1.09	84.2	30	6	6.5
5.081	R2	5	14	5.5	0.96	81.4	28.4	7	7.7
5.081	R3	5	14	5.33	0.96	80.2	23.1	4.4	10
5.082	R1	5	14	5.19	0.98	83.1	28.9	6	6.5
5.082	R2	5	14	4.95	0.9	80.8	26	5.6	8.9
5.082	R3	5	14	5.64	0.94	82.3	24.5	4.7	7.7
5.083	R1	5	14	4.16	1.11	83.2	32.5	6	7.7
5.083	R2	5	14	5.29	1.03	82.3	29.3	6.8	8.4
5.083	R3	5	14	5.43	1.03	80.2	27.2	5	9.4
5.084	R1	5	14	4.81	1	82.3	29	6.3	7.9
5.084	R2	5	14	5.39	0.97	81.4	26.4	5.9	8.6
5.084	R3	5	14	5.78	0.98	82.2	26.1	5.3	9
5.085	R1	5	14	5.36	0.94	82.2	27.3	5.6	7.6
5.085	R2	5	14	5.28	0.99	82.6	25.9	5.7	7.8
5.085	R3	5	14	5.37	0.98	81	26.5	5	8.4
5.086	R1	5	14	4.71	1.05	82.3	28.9	6.7	8.1
5.086	R2	5	14	4.81	0.97	81.7	25.3	6.4	8.9
5.086	R3	5	14	4.92	1.05	82.6	26.9	6.2	7.3
5.087	R1	5	14	5.19	1.02	82	29.8	4.9	8.6
5.087	R2	5	14	5.35	1.03	82.5	26.9	6.3	8.4
5.087	R3	5	14	5.81	0.99	82.1	25.3	4.4	8.4
5.088	R1	5	14	4.44	1.07	82.2	27.8	5.7	8.6
5.088	R2	5	14	4.72	1.1	83	27.4	7	7.5
5.088	R3	5	14	5.29	1.05	82.8	26.3	5.2	8
5.089	R1	5	14	4.23	1.03	82.1	26.7	5.5	7.7
5.089	R2	5	14	4.7	1.05	81	27.3	6.6	8.5
5.089	R3	5	14	5.23	1.04	81.8	27.5	4.9	8.7
5.09	R1	6	18	5.49	1.12	83.1	29.7	6.1	7.5
5.09	R2	6	18	5.36	1.13	85.1	29.1	6.9	7.1
5.09	R3	6	18	5.75	1.11	83.4	30.1	5	7.2
5.091	R1	6	18	4.82	1.15	83.4	28.4	7.4	7.4
5.091	R2	6	18	4.56	1.16	83.2	28	7.1	8.5
5.091	R3	6	18	5.18	1.13	83.6	28.9	4.9	7.7
5.092	R1	6	18	5.16	1.18	85.3	30.3	6.5	6.7
5.092	R2	6	18	4.99	1.14	83.4	28.6	6.4	8.2
5.092	R3	6	18	5.5	1.12	82.1	27.4	5.3	8
5.093	R1	6	18	4.93	1.13	84.2	30	5.3	7.7
5.093	R2	6	18	4.36	1.07	81.7	26.9	5.7	9
5.093	R3	6	18	5.19	1.02	82.4	26.9	4.5	8.3
5.094	R1	6	18	4.13	1.12	80.9	28.2	6.7	9.3
5.094	R2	6	18	4.58	1.15	81.6	27.5	6.1	8.5
5.094	R3	6	18	5.41	1.06	81.6	27.1	5.2	9
5.095	R1	6	18	4.74	1.16	82.3	28.9	6.8	7.6
5.095	R2	6	18	4.84	1.13	84.1	28.3	6.1	7.7
5.095	R3	6	18	5.48	1.06	81.6	25.5	4.7	9.1
5.096	R1	6	18	5.52	1.12	82.5	32	5.8	7.2
5.096	R2	6	18	4.92	1.11	83.2	31.8	5.9	8.3
5.096	R3	6	18	5.3	1.01	80.3	24.7	4.5	9.8
5.097	R1	6	18	4.83	1.24	83.2	31.3	6.1	7.9
5.097	R2	6	18	4.72	1.2	82.1	28.5	6.8	8.3
5.097	R3	6	18	5.09	1.06	81.1	25.1	4.3	8.9
5.098	R1	6	18	4.69	1.15	81.1	31.3	6.4	8.2
5.098	R2	6	18	5.29	1.06	80.5	27.8	6.3	10.6
5.098	R3	6	18	5.42	1.03	81.2	26.8	4.6	9.3
5.099	R1	6	18	4.02	1.15	81.4	31.1	5.6	9.1
5.099	R2	6	18	4.75	1.14	83.6	28.9	9.1	8
5.099	R3	6	18	5.93	1.06	81.8	24.7	5.4	8
5.1	R1	6	18	4.93	1.2	84.5	31	6	7.3
5.1	R2	6	18	4.98	1.15	82.8	29.7	6.2	7.8
5.1	R3	6	18	5.43	1.12	83.1	29.3	5.2	7.8
5.101	R1	6	18	5.37	1.11	82	27.2	6.5	8.1
5.101	R2	6	18	5.34	1.14	83.8	30.7	7.7	7.3
5.101	R3	6	18	5.9	0.98	80.6	24.3	4.9	9.8
5.102	R1	6	18	5.14	1.13	82.7	29.9	6.6	7.4
5.102	R2	6	18	4.9	1.11	82.6	27.3	6.6	9.3
5.102	R3	6	18	5.28	1.08	83.2	27.9	5.8	8.1
5.103	R1	6	18	5.36	1.17	84.8	31.2	7	6.7
5.103	R2	6	18	5.46	1.13	85.1	28.7	7.1	7.6
5.103	R3	6	18	5.27	1.08	82	26.4	5.2	8.2
5.104	R1	6	18	5.17	1.15	83.9	30.7	7	7.2
5.104	R2	6	18	4.88	1.1	82.4	27.9	6.6	8.2
5.104	R3	6	18	5.08	1.07	81.5	27.3	4.8	9.3
5.105	R1	6	18	4.75	1.09	83.4	28.7	7	7.2
5.105	R2	6	18	4.44	1.06	83.4	27.6	7.3	8.1
5.105	R3	6	18	5.31	1.03	81.8	26.6	5.4	7.8
5.106	R1	6	18	4.74	1.1	81.3	27.1	6.8	8.4
5.106	R2	6	18	4.81	1.11	83	26	7.7	8.4
5.106	R3	6	18	5.22	1.11	83.2	27	4.8	7.9
5.107	R1	6	18	5.25	1.14	83.6	30.3	6.8	7.4
5.107	R2	6	18	5.25	1.11	83.8	28.7	7.2	7.4
5.107	R3	6	18	5.75	1.04	82.5	27	5.6	8.4
5.108	R1	6	18	4.8	1.14	82.3	28.8	6.3	8
5.108	R2	6	18	4.79	1.16	84.2	29.1	5.8	7.2
5.108	R3	6	18	5.49	1.03	81.6	25.5	4.3	9.3
5.109	R1	6	18	4.8	1.19	82.6	30.5	6.9	8.1
5.109	R2	6	18	4.89	1.09	81	26.2	6.5	8.5
5.109	R3	6	18	4.83	1.11	82.7	29.8	4.6	9
5.11	R1	6	18	5.13	1.21	84.1	30.5	6.3	6.6
5.11	R2	6	18	4.89	1.09	80.8	27.1	6.7	9
5.11	R3	6	18	5.28	1.07	83.4	29.1	4.9	7.3
5.111	R1	6	18	4.65	1.14	83.4	30.8	6.2	7.5
5.111	R2	6	18	4.64	1.16	84.7	28.4	6.4	6.9
5.111	R3	6	18	5.04	1.12	82.4	29.5	4.2	8.4
5.112	R1	6	18	4.68	1.13	80.5	29.2	5.3	8.5
5.112	R2	6	18	5.1	1.08	82.8	27.7	6.2	8.1
5.112	R3	6	18	5.59	1.07	82.9	31.3	4.4	7.9
5.113	R1	6	18	4.9	1.13	81.5	28.8	6.1	8.3
5.113	R2	6	18	5.23	1.13	83.7	26.4	6.3	7.5
5.113	R3	6	18	5.03	1.08	83.8	28.2	4.9	7.8
5.114	R1	6	18	4.38	1.11	81.2	27.6	6.1	8.5
5.114	R2	6	18	5.03	1.15	84	28.6	7.3	7.8
5.114	R3	6	18	4.66	1.12	82.4	27.4	4.5	8.5
5.115	R1	6	18	3.89	1.13	82.6	30.9	6.4	8.2
5.115	R2	6	18	4.83	1.16	82.9	29.3	7.6	8.2
5.115	R3	6	18	5.41	1.13	84.5	28.2	4.7	7.4
5.116	R1	6	18	NA	NA	NA	NA	NA	NA
5.116	R2	6	18	NA	NA	NA	NA	NA	NA
5.116	R3	6	18	5.62	1.1	82.4	26.5	6.4	8
5.117	R1	6	18	NA	NA	NA	NA	NA	NA
5.117	R2	6	18	NA	NA	NA	NA	NA	NA
5.117	R3	6	18	5.07	1.18	82.9	30.2	4.7	8.4
5.118	R1	6	18	5.12	1.16	82.7	29	6.2	7.8
5.118	R2	6	18	4.52	1.17	83.5	28.6	7.4	8.3
5.118	R3	6	18	5.31	1.07	82	27	5	9
5.119	R1	6	18	4.87	1.15	82.3	28.8	6.6	8.1
5.119	R2	6	18	5.27	1.07	82.7	28	6.2	9.5
5.119	R3	6	18	4.95	1.08	81.4	28.6	4.4	9
5.12	R1	6	18	4.61	1.13	82.7	29	5.9	9
5.12	R2	6	18	4.7	1.17	82.5	28.2	5.7	8.6
5.12	R3	6	18	4.87	1.06	80.8	24.7	4.3	9.1
5.121	R1	6	18	4.35	1.15	82.7	30.1	5.6	7.7
5.121	R2	6	18	5.01	1.17	83.2	29.3	6.4	8.2
5.121	R3	6	18	5.11	1.04	81.7	24.4	4.1	8.7
5.122	R1	6	18	5.22	1.12	82.7	29.2	6.2	7.3
5.122	R2	6	18	5.57	1.12	84.1	29.1	6.5	8.3
5.122	R3	6	18	5.58	1.04	83.3	28.7	5.4	7.8
5.123	R1	6	18	4.48	1.19	84.2	30.9	5.9	7.4
5.123	R2	6	18	5.06	1.08	80.1	26.7	6.4	10.4
5.123	R3	6	18	5.61	1.06	81.6	24.6	4.5	9.8
5.124	R1	6	18	4.18	1.15	83.1	30.3	7.1	8.2
5.124	R2	6	18	5.42	1.12	82.9	26.8	6.9	8.8
5.124	R3	6	18	5.67	1.1	80.9	27.4	4.8	9
5.125	R1	6	18	5	1.13	83.2	30.5	5.8	7.2
5.125	R2	6	18	5.29	1.13	80.8	30	6	8.3
5.125	R3	6	18	5.28	1	80.8	25.4	5.1	8.6
5.126	R1	6	18	4.63	1.19	82.7	30.6	5.9	8.1
5.126	R2	6	18	4.82	1.16	81.8	30.5	5.8	8.4
5.126	R3	6	18	5.41	1	80.5	23.6	4.6	8.5
5.127	R1	6	18	4.79	1.13	82.8	30.9	6.1	7.9
5.127	R2	6	18	5.02	1.13	80.4	28.1	6.2	9.7
5.127	R3	6	18	5.11	1.06	82.3	25.8	4.8	8.8
5.128	R1	6	18	4.74	1.13	83.2	30.4	6.8	7.3
5.128	R2	6	18	4.74	1.17	84.9	28.9	7.1	7.7
5.128	R3	6	18	4.93	1.07	82.4	27.6	5.2	8.7
5.129	R1	6	18	4.12	1.18	82.7	29.4	7.5	8.2
5.129	R2	6	18	4.47	1.17	84.2	31.4	7.4	8
5.129	R3	6	18	5.13	1.05	79.7	26.8	5	10.6
5.13	R1	6	18	4.99	1.15	84.1	28.1	6.4	7.5
5.13	R2	6	18	4.4	1.09	80.8	26.4	6.9	9.8
5.13	R3	6	18	5.66	1.07	82.3	26.6	4.5	9
6.001	R1	5	15	4.53	1.12	83.3	33.2	6	8.4
6.001	R2	5	15	4.66	1.09	83.3	29.3	7.2	7.7
6.001	R3	5	15	5.37	1.04	81.1	26.7	5.2	8.6
6.002	R1	5	15	4.29	1.13	83.2	29	4.5	7.5
6.002	R2	5	15	4.77	1.02	81.8	26.7	5.2	8.9
6.002	R3	5	15	5.33	1	80.6	26.4	4.4	9.9
6.003	R1	5	15	5.16	1.01	81.4	26.3	6	8.7
6.003	R2	5	15	5.2	0.97	79.1	25	6.5	9.8
6.003	R3	5	15	5.51	1.01	81.4	25.1	5.7	8.5
6.004	R1	5	15	4.8	1.07	81.7	31.8	5.6	8
6.004	R2	5	15	5.01	1.07	81.4	32.9	6.3	8.9
6.004	R3	5	15	4.84	1	82.3	27.8	4.7	7.8
6.005	R1	5	15	4.91	1.14	83.2	32.1	5.3	7.7
6.005	R2	5	15	5.13	1.1	81.2	28.8	6.1	8.6
6.005	R3	5	15	5.13	1.05	82.9	28.2	5	8.1
6.006	R1	5	15	4.79	1.04	83.5	30.3	6	7
6.006	R2	5	15	5.64	0.99	80.8	23.6	5.3	9.1
6.006	R3	5	15	5.32	1.03	82.6	27	5.4	7.5
6.007	R1	5	15	4.92	1.02	83.2	29.7	6.8	6.8
6.007	R2	5	15	4.98	0.98	82.9	28.8	7.3	6.5
6.007	R3	5	15	4.85	1	80.9	25	5	8.7
6.008	R1	5	15	3.93	1.11	84	33.3	4.9	6.5
6.008	R2	5	15	4.99	1.04	80.5	28.3	5.7	9.4
6.008	R3	5	15	5.13	1.09	81.9	26	4.6	7.4
6.009	R1	5	15	4.71	1.08	83.5	30.3	6.4	7.4
6.009	R2	5	15	4.98	1.03	80.6	25.9	6.2	9.6
6.009	R3	5	15	5.54	1.04	84	28.7	5	8
6.01	R1	5	15	NA	NA	NA	NA	NA	NA
6.01	R2	5	15	NA	NA	NA	NA	NA	NA
6.01	R3	5	15	NA	NA	NA	NA	NA	NA
6.011	R1	5	15	4.97	1.04	82.4	27.6	4.5	7.6
6.011	R2	5	15	5.16	1.06	83.7	28.8	6.5	8.1
6.011	R3	5	15	5.52	1.09	85.4	28.7	4.7	7.1
6.012	R1	5	15	4.31	1.11	84.3	32.1	5	6.7
6.012	R2	5	15	4.97	1	81.2	26.7	5.8	10.4
6.012	R3	5	15	5.4	1.04	82	24.8	4.4	8.5
6.013	R1	5	15	4.16	1.09	83.2	31	4.7	7.3
6.013	R2	5	15	5.31	0.99	80	23.7	4.6	11.1
6.013	R3	5	15	4.97	1.07	82.9	26.8	4.7	8.2
6.014	R1	5	15	4.04	1.09	81.9	29.4	4.3	8.3
6.014	R2	5	15	4.8	0.96	78.6	24.1	5.2	10.7
6.014	R3	5	15	5.03	1.13	83.6	32.4	4.4	7.6
6.015	R1	5	15	4.7	0.98	81.1	25.9	5.7	9
6.015	R2	5	15	5.53	0.94	80.9	24.6	6.7	8.6
6.015	R3	5	15	5.35	0.99	78.8	24	4.2	10.9
6.016	R1	5	15	4.23	1.1	84.2	30.9	5.9	7.5
6.016	R2	5	15	5.37	1.07	82.8	29.8	6.3	8.2
6.016	R3	5	15	5.24	0.93	80.7	23.3	3.9	9.7
6.017	R1	5	15	4.39	1.05	82.5	29.6	5.9	7.2
6.017	R2	5	15	5.39	0.96	79.2	25	5.9	10.9
6.017	R3	5	15	5.18	0.97	80	24.6	4.3	10.7
6.018	R1	5	15	5.01	1.03	83.7	28.9	6.1	7.2
6.018	R2	5	15	5.38	0.92	80	26.6	6.8	9
6.018	R3	5	15	5.11	1.01	83.3	27.4	5.2	7.7
6.019	R1	5	15	4.6	0.97	80.8	25.8	6.5	7.6
6.019	R2	5	15	4.74	1	82.1	26.4	6.6	8.2
6.019	R3	5	15	5.46	1	82.2	27.1	4.9	7.6
6.02	R1	5	15	5.35	1.04	81.7	27.5	5.9	8
6.02	R2	5	15	5.93	0.95	79.8	24.3	5.6	9.6
6.02	R3	5	15	5.18	1	82.5	25.6	4.7	7.9
6.021	R1	5	15	4.6	1.06	84	29.5	6.6	5.7
6.021	R2	5	15	5.01	1.01	84.1	28.5	7.5	7.5
6.021	R3	5	15	5.91	0.96	81	25	4.5	9.5
6.022	R1	5	15	4.74	1.08	82.7	27.3	5.4	7.3
6.022	R2	5	15	4.82	1.03	81.8	28.2	5.7	9
6.022	R3	5	15	5.03	1.02	81.2	26.6	4.9	8.8
6.023	R1	5	15	4.77	1.03	83.6	25.6	7.1	6.9
6.023	R2	5	15	4.8	0.99	80.2	23.4	6.7	10.5
6.023	R3	5	15	NA	NA	NA	NA	NA	NA
6.024	R1	5	15	4.49	1.11	83.7	29.4	5.5	7.2
6.024	R2	5	15	5.6	1	79.6	25.3	6.2	9.4
6.024	R3	5	15	NA	NA	NA	NA	NA	NA
6.025	R1	5	15	NA	NA	NA	NA	NA	NA
6.025	R2	5	15	5.1	0.92	79.7	22.6	6.6	10.6
6.025	R3	5	15	5.18	1.03	80.9	26.7	3.8	9.5
6.026	R1	5	15	4.41	1.08	83.3	28.5	5.9	7.2
6.026	R2	5	15	5.23	1.01	83	27.6	5.8	7.9
6.026	R3	5	15	5.35	0.98	81.7	24.6	4.1	9
6.027	R1	5	15	3.72	1.09	82.1	28.7	5.1	7.6
6.027	R2	5	15	4.53	1.03	80.7	27.7	5.3	10
6.027	R3	5	15	5.7	1.03	83.1	25.9	4.6	8
6.028	R1	5	15	3.62	1.11	83	27.9	6.3	7.6
6.028	R2	5	15	5.41	0.97	79.4	24.1	5.8	9.5
6.028	R3	5	15	5.01	1.05	81.9	25.5	3.8	8
6.029	R1	5	15	3.84	1.13	83.2	28.2	5.9	6.6
6.029	R2	5	15	4.48	1.11	81.1	27.9	5.4	8.7
6.029	R3	5	15	4.71	1.09	83.4	28.3	4.8	7.3
6.03	R1	5	15	3.71	1.08	82.6	29.8	5.6	6.9
6.03	R2	5	15	4.7	1.04	81.7	25.5	6.1	8.3
6.03	R3	5	15	4.64	1.1	84.9	27.9	3.9	7.4
6.031	R1	5	15	4.4	1.06	82.6	27.5	5.6	8.2
6.031	R2	5	15	5.14	1.01	81.4	27.2	5.8	9.1
6.031	R3	5	15	5.4	1.03	82	25.6	4.1	8.9
6.032	R1	5	15	4.8	1.16	84.8	32.3	5.4	7.3
6.032	R2	5	15	4.91	1.04	81	25.6	5.6	8.8
6.032	R3	5	15	5.32	1.08	83.8	29.3	4.5	7.6
6.033	R1	5	15	4.31	1.04	83.1	24.9	6.9	7
6.033	R2	5	15	5.04	0.95	80.4	22.2	5.8	10.6
6.033	R3	5	15	4.85	1.08	83.5	27.5	4.7	7.7
6.034	R1	5	15	4.17	1.07	82.5	26.7	5.4	7.1
6.034	R2	5	15	4.36	1.09	82	27	5.2	8.9
6.034	R3	5	15	5.76	0.97	82.9	24.6	4.8	8.9
6.035	R1	5	15	4.81	1.11	83.6	28	6.2	7.4
6.035	R2	5	15	5.47	1.04	81.9	26.1	5.5	9.1
6.035	R3	5	15	5.14	1.06	83.7	26.9	4.1	7.8
6.036	R1	5	15	4.88	1.02	83.1	28.7	5.6	7
6.036	R2	5	15	4.51	1	80.6	28.3	5.7	9.9
6.036	R3	5	15	5.66	0.99	81.1	26.5	4.1	9.3
6.037	R1	5	15	4.97	1.06	83.9	30.1	6.3	6.4
6.037	R2	5	15	4.78	0.95	80.1	25.8	5.2	10.9
6.037	R3	5	15	5.17	0.97	80.8	26.7	4	10
6.038	R1	5	15	3.95	1.09	81.2	28.4	5.3	8.7
6.038	R2	5	15	4.28	1.05	81.4	26.5	5.6	9.6
6.038	R3	5	15	4.73	0.97	80.5	23	3.4	10.3
6.039	R1	5	15	4.78	1.04	83	30.5	5.1	7.3
6.039	R2	5	15	4.81	1.01	83.9	26.4	5.2	7.3
6.039	R3	5	15	4.4	1.01	82.4	25.3	3.8	8.8
6.04	R1	5	15	4.77	1.1	83.7	29.5	5	7
6.04	R2	5	15	5	1.03	82	26.9	5.8	10.2
6.04	R3	5	15	4.82	1	81.8	27.9	4.2	9.4
6.041	R1	5	15	4.82	1.14	83.7	29.1	5.6	7.1
6.041	R2	5	15	4.65	1.09	82.8	28.7	6	8
6.041	R3	5	15	5.05	1.06	82.3	28.3	4.2	8.2
6.042	R1	5	15	4.57	1.04	83.4	28.9	5.4	7.3
6.042	R2	5	15	4.86	1.02	79.9	24.9	5.2	9.3
6.042	R3	5	15	4.77	1.02	80	25.3	3.4	10.5
6.044	R1	6	19	2.61	1.14	81.9	32.6	4.9	8.7
6.044	R2	6	19	5.26	1.04	83.9	28.3	5.9	7.8
6.044	R3	6	19	5.12	1.03	83	27.3	4.2	8.1
6.045	R1	6	19	3.85	1.12	80.4	31	5.6	9.3
6.045	R2	6	19	5.12	1.1	83.3	29.3	6.6	8.1
6.045	R3	6	19	5.63	1	81.2	25.1	4.2	9.9
6.046	R1	6	19	4.72	1.09	83.1	27.6	5.4	8.5
6.046	R2	6	19	4.38	1.11	82	27.5	5.7	9.1
6.046	R3	6	19	4.89	1.05	81.3	25.5	3.7	9.2
6.047	R1	6	19	4.41	1.09	82.4	28	6.4	8.3
6.047	R2	6	19	5.02	1.08	83.2	27.7	6.2	7.9
6.047	R3	6	19	4.81	1.05	82.5	26.8	4.4	8.4
6.048	R1	6	19	4.61	1.13	83.8	30.5	5.3	7.3
6.048	R2	6	19	4.86	1.13	83	28.2	6.1	8.1
6.048	R3	6	19	5.12	1.07	81.4	26.9	3.4	9.4
6.049	R1	6	19	4.34	1.18	82.7	31.3	4.1	7.8
6.049	R2	6	19	4.41	1.15	83.3	29.2	5.1	7.8
6.049	R3	6	19	5.19	1.04	81.6	26.4	3.9	8.5
6.05	R1	6	19	4.79	1.02	80.6	29.3	5.1	9.7
6.05	R2	6	19	5.2	1.06	82.2	28.5	5.4	9
6.05	R3	6	19	5.45	1	81.2	26.7	4	9.1
6.051	R1	6	19	4.72	1.15	81.9	30.7	5.1	8
6.051	R2	6	19	5.12	1.09	82.5	28.1	5.4	9.1
6.051	R3	6	19	5.32	1.07	82.5	27.8	4.7	8.5
6.052	R1	6	19	4.79	1.1	82.4	28.3	5.6	8.1
6.052	R2	6	19	4.86	1.04	80.6	26.8	6.4	9.5
6.052	R3	6	19	5.56	1.08	81.5	28.8	4.9	7.7
6.053	R1	6	19	4.83	1.15	83.4	30.5	5.2	7.4
6.053	R2	6	19	4.71	1.12	83.6	27.5	6.4	8
6.053	R3	6	19	5.44	1.13	80.9	29.3	4	9.6
6.054	R1	6	19	4.67	1.09	83.5	29.4	5	7.2
6.054	R2	6	19	5.21	1.02	80.6	27.1	5.4	9.3
6.054	R3	6	19	5.64	0.97	82.6	28.3	4.1	8.7
6.055	R1	6	19	4.47	1.12	82.5	30.2	5.2	8.4
6.055	R2	6	19	5.08	1.05	81.1	27.2	5.7	8.1
6.055	R3	6	19	4.81	1.06	81.5	26.7	4.2	9.3
6.056	R1	6	19	4.7	1.08	81.5	29.5	5.6	8.6
6.056	R2	6	19	4.89	1.05	83.6	27.3	6.6	7.5
6.056	R3	6	19	5.48	1.01	81.8	27.7	4.9	9
6.057	R1	6	19	NA		NA	NA	NA	NA
6.057	R2	6	19	4.42	1.05	83.2	25	6.2	8
6.057	R3	6	19	5.19	1.05	82.1	27	4.9	7.1
6.058	R1	6	19	4.71	1.11	83.8	29.4	4.9	8.1
6.058	R2	6	19	4.63	1.05	79.6	27.8	5.5	9.8
6.058	R3	6	19	5.35	1.07	82.3	27.7	4.2	8.4
6.059	R1	6	19	5.09	1.12	83.5	31.3	5.3	6.8
6.059	R2	6	19	4.77	1.1	83.2	28.8	5.7	7.6
6.059	R3	6	19	5.26	1.03	82.5	28.4	4.5	7.9
6.06	R1	6	19	4.95	1.12	82.8	29.8	4.4	7.7
6.06	R2	6	19	5.25	1.06	82.3	28.1	4.6	8.5
6.06	R3	6	19	4.88	1.15	85.5	34.3	3.9	6.8
6.061	R1	6	19	4.65	1.1	82.4	30	5	7.8
6.061	R2	6	19	5.23	1.05	81.7	28	4.9	9.3
6.061	R3	6	19	5.1	1.15	81.7	31.3	4.1	7.9
6.062	R1	6	19	4.21	1.09	81.2	28.6	4.8	9.2
6.062	R2	6	19	4.31	1.08	81.8	27.4	5.1	9.5
6.062	R3	6	19	4.97	1.05	82.2	29.2	3.6	7.8
6.063	R1	6	19	4.21	1.04	82.9	30.5	5.3	8.5
6.063	R2	6	19	5.47	1.01	83.7	28.9	5.8	7.8
6.063	R3	6	19	5.26	0.96	81.7	26	4.5	9
6.064	R1	6	19	3.98	1.13	81.6	32	4.9	8.9
6.064	R2	6	19	4.53	1.07	83.2	28.6	5.1	7.9
6.064	R3	6	19	4.79	1.06	82.5	29.4	4.2	8.7
6.065	R1	6	19	4.09	1.13	81.6	30.7	5.3	8
6.065	R2	6	19	4.75	1.11	83.1	28	5.5	7.6
6.065	R3	6	19	4.7	1.04	82.2	26.7	3.9	8.9
6.066	R1	6	19	4.9	1.12	83.2	31.5	5	7.6
6.066	R2	6	19	4.36	1.12	82.7	26.6	5.5	8.4
6.066	R3	6	19	4.49	1.07	82.4	26.6	3.9	9.5
6.067	R1	6	19	4.12	1.1	83.8	31.1	5.7	7.4
6.067	R2	6	19	5.16	1.06	82.5	26.8	6.7	8.1
6.067	R3	6	19	5.03	1.09	82.8	28.5	4.4	8
6.068	R1	6	19	4.53	1.16	83.8	32.2	5.1	7.4
6.068	R2	6	19	4.71	1.14	82.6	29.3	5.4	7.8
6.068	R3	6	19	5.45	1.08	80.4	27	4.1	9
6.069	R1	6	19	4.53	1.14	83.8	31.2	4.8	7.7
6.069	R2	6	19	4.87	1.07	81.7	29.4	6.2	9.1
6.069	R3	6	19	5.36	1.07	83.6	29.7	3.9	7.8
6.07	R1	6	19	4.66	1.1	83.9	30.5	5	7.2
6.07	R2	6	19	4.95	1.07	82.1	28.2	6	7.8
6.07	R3	6	19	4.84	0.99	81.7	28.4	4.4	9
6.071	R1	6	19	4.56	1.15	83.4	29.8	4.9	8
6.071	R2	6	19	4.63	1.15	84.5	28.3	6.1	7.9
6.071	R3	6	19	5.52	1.09	82.4	28.3	4.2	8.2
6.072	R1	6	19	4.32	1.1	83.3	30	6	6.6
6.072	R2	6	19	4.44	1.1	83.2	27.6	6.7	7.7
6.072	R3	6	19	4.88	1.02	80.5	24.9	3.4	9.4
6.073	R1	6	19	4.34	1.05	81	28.8	4.4	8.5
6.073	R2	6	19	4.66	1.09	83.1	26.5	4.9	7.9
6.073	R3	6	19	5.03	1.03	82.4	29.6	4.9	8.6
6.074	R1	6	19	4.89	1.1	81.9	29.3	5.2	8
6.074	R2	6	19	4.93	1.05	83.4	27.1	6.7	7.9
6.074	R3	6	19	5.57	1.05	82.5	28.1	4.6	8.3
6.075	R1	6	19	4.38	1.12	83.2	30.8	4.4	7.5
6.075	R2	6	19	4.56	1.04	82.1	28.2	5.2	9
6.075	R3	6	19
6.076	R1	6	19	4.44	1.2	82.5	33.4	4.4	8.2
6.076	R2	6	19	4.76	1.14	82.2	31.1	4.6	7.8
6.076	R3	6	19	5.24	1.06	82.8	28.9	4.1	8.4
6.077	R1	6	19	4.68	1.09	83.2	31.3	5.4	7.4
6.077	R2	6	19	5.07	1.08	83.3	30.4	5.4	7.8
6.077	R3	6	19	5.19	1.05	82.8	30	4.6	7.8
6.078	R1	6	19	4.42	1.13	83.3	30.1	6.1	7.4
6.078	R2	6	19	4.98	1.13	84.2	30.8	5.5	8.2
6.078	R3	6	19	5.2	1.09	83.1	29.2	5.1	8
6.079	R1	6	19	4.24	0.99	79.3	26.9	4.9	9.4
6.079	R2	6	19	5.01	1.06	83.7	26.3	6.1	8.2
6.079	R3	6	19	5.37	1.04	82.5	28.2	5	8.5
6.08	R1	6	19	4.5	1.09	81.2	29.2	3.7	9.4
6.08	R2	6	19	4.91	1.08	80.8	29.2	4.8	9.5
6.08	R3	6	19	4.84	1.05	80.7	26.7	3.7	9
6.081	R1	6	19	4.65	1.15	83.5	29.8	6.2	7.7
6.081	R2	6	19	4.88	1.08	83.5	26	5.7	8.1
6.081	R3	6	19	4.97	1.09	82.7	27.8	4.6	8.3
6.082	R1	6	19	4.68	1.06	81.8	27.7	6	7.9
6.082	R2	6	19	5.02	1.01	81.9	25.7	6	8.8
6.082	R3	6	19	5.48	1.04	81.5	27	4.4	8.2
6.083	R1	6	19	4.68	1.1	83.1	32.6	5.9	7.7
6.083	R2	6	19	4.45	1.14	82.9	31	6.2	7.2
6.083	R3	6	19	5.33	1.09	82.3	29.6	4.7	8.8
6.084	R1	6	19	4.77	1.06	81.1	28.2	4.6	10
6.084	R2	6	19	5.27	1.13	80.6	27.9	4.8	9.6
6.084	R3	6	19	5.55	1.11	82.5	29.3	4.4	8.7
6.085	R1	6	19	5.01	1.1	83.4	30.6	5.1	7.4
6.085	R2	6	19	4.09	1.14	84.1	29.5	5.5	7.3
6.085	R3	6	19	5.64	1.06	80.6	30.1	4.1	8.7
6.086	R1	6	19	3.92	1.11	82.8	29.6	4.3	8.6
6.086	R2	6	19	4.46	1.1	85.8	29.5	5.4	6.5
6.086	R3	6	19	5.26	1.05	81.1	25.1	3.3	10.1
6.087	R1	6	19	4.55	1.08	83.8	27.3	6	7.4
6.087	R2	6	19	4.81	1.13	83.9	29.6	5.5	7.4
6.087	R3	6	19	4.69	1	81.5	24.7	4.2	8.8
6.088	R1	6	19	4.81	1.06	82.5	29.1	4.4	8.3
6.088	R2	6	19	5.01	1.06	83.6	26.5	5.1	8.5
6.088	R3	6	19	4.89	1	81.4	24.8	3.2	8.8
6.089	R1	3	7	4.95	1.1	82.6	31.4	4.2	7.9
6.089	R2	3	7	4.95	1.09	83.5	29.7	5.3	8
6.089	R3	3	7	4.98	1.02	82.1	24.5	3.6	9.1
6.09	R1	3	7	4.61	1.15	85.1	32.2	5.2	6.8
6.09	R2	3	7	4.8	1.12	85.6	30.2	5.6	7.5
6.09	R3	3	7	4.95	1.05	82	26.2	4.1	9.4
6.091	R1	3	7	4.04	1.19	84.5	31.9	5.3	7.3
6.091	R2	3	7	4.1	1.17	84.8	30.7	6.4	6.8
6.091	R3	3	7	4.97	1.1	82.6	26	3.8	8.1
6.092	R1	3	7	5	1.08	83.3	30.1	5.3	7.1
6.092	R2	3	7	4.56	1.12	84.3	29	5.6	6.9
6.092	R3	3	7	5.03	1.06	81.5	26.8	4.3	8.4
6.093	R1	3	7	4.65	1.06	83.2	29.8	5.2	7.9
6.093	R2	3	7	4.75	1.05	84.1	28.7	6.5	7.2
6.093	R3	3	7	5.06	1.07	82.6	29.3	4.4	7.7
6.094	R1	3	7	5.11	1.16	85.9	31.2	6.1	5.9
6.094	R2	3	7	4.41	1.09	83	28.5	6.7	7.9
6.094	R3	3	7	5.38	1.07	81.4	27.2	4.4	9
6.095	R1	3	7	4.52	1.1	82.9	29.1	5	7.6
6.095	R2	3	7	4.39	1.12	83.9	30.4	5.5	7.9
6.095	R3	3	7	5.17	1.03	82.6	27.4	4.7	8.7
6.096	R1	3	7	4.18	1.05	82.2	27.5	5.9	7.5
6.096	R2	3	7	4.38	1.08	85.1	27.1	6.6	6.6
6.096	R3	3	7	4.9	1.05	83.5	28.3	4	8.6
6.097	R1	3	7	4.51	1.02	81.6	26.6	5.9	8.2
6.097	R2	3	7	4.89	1.03	81.2	27.4	6.4	9.2
6.097	R3	3	7	5.05	1.09	83.2	28.2	4.4	7.8
6.098	R1	3	7	4.94	1.09	83.3	29.2	5.2	7.2
6.098	R2	3	7	4.58	1.06	82.9	27.9	5.1	7.7
6.098	R3	3	7	5.17	1.1	83.6	29.5	4.5	7.6
6.099	R1	3	7	4.79	1.1	83.3	30.1	5.7	7.3
6.099	R2	3	7	4.82	1.07	82.8	26.7	5	8.3
6.099	R3	3	7	NA	NA	NA	NA	NA	NA
6.1	R1	3	7	4.81	1.12	83.3	29.2	5.3	7
6.1	R2	3	7	4.83	1.09	83.6	28.6	5.4	7.7
6.1	R3	3	7	6.08	1.04	82.9	26.6	4.3	8.4
6.101	R1	3	7	4.95	1.11	83.6	30.3	5.6	8
6.101	R2	3	7	4.86	1.12	84.4	30.1	5.8	8.2
6.101	R3	3	7	5.47	1.06	81.3	26.5	4.2	8.6
6.102	R1	3	7	4.61	1.09	84.5	30.1	5.9	6.9
6.102	R2	3	7	4.83	1.08	83.2	28.2	5.9	7.4
6.102	R3	3	7	5.16	1.06	83.1	26.4	4.3	8.3
6.103	R1	3	7	5.29	1.1	81.7	30.4	5.6	7.2
6.103	R2	3	7	4.83	1.11	85.5	29.9	5.5	7
6.103	R3	3	7	5.23	1.06	83.2	28.9	4.4	8.2
6.104	R1	3	7	4.9	1.12	85.5	30.1	6.2	7
6.104	R2	3	7	4.75	1.09	80.8	26.3	6.3	8.2
6.104	R3	3	7	5.26	1.1	83.2	28.1	4.3	8
6.105	R1	3	7	4.35	1.09	83.5	29	6.3	7.3
6.105	R2	3	7	4.43	1.06	82.7	25.4	6.7	7.9
6.105	R3	3	7	5.2	1.06	81.6	27.3	5.4	9.1
6.106	R1	3	7	NA	NA	NA	NA	NA	NA
6.106	R2	3	7	5.51	0.95	82.1	26	7.1	7.7
6.106	R3	3	7	5.43	1.04	81.6	27.2	4	9.3
6.107	R1	3	7	4.47	1.08	84.1	30.6	4.9	7.8
6.107	R2	3	7	4.85	1.05	84.1	26.8	5.1	7.4
6.107	R3	3	7	5.87	1.03	81.8	28.8	4.7	8.6
6.108	R1	3	7	4.92	1.17	84.9	30.7	5.8	6.7
6.108	R2	3	7	4.75	1.09	82.8	26.2	5.5	7.8
6.108	R3	3	7	5.55	1.09	83.6	28.2	4.6	7.8
6.109	R1	3	7	4.6	1.08	83.4	29.2	5.4	7.5
6.109	R2	3	7	4.85	1.04	81.2	26.5	5.5	8
6.109	R3	3	7	5.4	1.05	82.1	27.2	4.3	8.9
6.11	R1	3	7	5.22	1.09	83.4	29.5	5.1	7.3
6.11	R2	3	7	5.11	1.07	81.8	28.4	6	8.7
6.11	R3	3	7	5.56	1.07	81.6	26.9	3.7	8.1
6.111	R1	3	7	4.64	1.06	83.2	29.1	5.2	7.2
6.111	R2	3	7	4.27	1.09	81.6	29.2	5.7	8.8
6.111	R3	3	7	5.08	1.02	81.4	25.2	3.8	8.8
6.112	R1	3	7	5.17	1.06	83	27.6	5.6	7.2
6.112	R2	3	7	4.97	1.08	81.2	26.4	6	9.5
6.112	R3	3	7	5.32	1.01	81.3	26.2	3.9	8.8
6.113	R1	3	7	4.92	1.07	84.4	29.9	5	7
6.113	R2	3	7	5.26	1	83.1	26.7	5.2	8.2
6.113	R3	3	7	5.05	0.97	81.4	25.5	4	9.5
6.114	R1	3	7	4.78	1.11	83.3	28.3	5.9	7.1
6.114	R2	3	7	4.82	1.11	81.3	28.2	5.9	7.3
6.114	R3	3	7	4.49	1.04	82.4	24.6	4.3	8.3
6.115	R1	3	7	4.73	1.13	83	33.5	4.8	7.3
6.115	R2	3	7	5.08	1.12	83.4	30	5.2	8.5
6.115	R3	3	7	4.75	1.04	81.2	26.5	4	10.1
6.116	R1	3	7	4.45	1.14	83.6	31.1	5.6	7.2
6.116	R2	3	7	4.34	1.15	83.5	29.2	6.2	7.9
6.116	R3	3	7	5.08	1.1	83.1	28.2	4.5	8.5
6.117	R1	3	7	3.86	1.11	84.1	31.3	4.7	7.5
6.117	R2	3	7	4.72	1.12	82.5	27.3	5.7	8.1
6.117	R3	3	7	5	1.08	81.2	26.4	3.9	9
6.118	R1	3	7	4.7	1.12	83.4	30.1	4.9	7.3
6.118	R2	3	7	4.47	1.16	84.3	28.1	5.8	7.7
6.118	R3	3	7	4.65	1.03	80.5	26.6	4.2	8.9
6.119	R1	3	7	4.94	1.06	83.3	28.4	6	7.4
6.119	R2	3	7	4.71	1.08	83.1	27.6	5.9	7.9
6.119	R3	3	7	4.77	1.05	83.1	28.4	4.6	8.2
6.12	R1	3	7	4.58	1.09	83.6	31	5.7	7.7
6.12	R2	3	7	4.55	1.11	84.6	28.6	7	7.8
6.12	R3	3	7	5.45	1.01	81.7	27.8	4.7	9
6.121	R1	3	7	4.47	1.06	82.4	28.8	4.7	8
6.121	R2	3	7	4.49	1.06	83	28.2	6.3	8
6.121	R3	3	7	4.65	1.09	83.1	27.8	4.4	8.2
6.122	R1	3	7	4.93	1.14	84.4	30.9	5.2	6.5
6.122	R2	3	7	5.19	1.05	82.7	27.9	6.5	7.4
6.122	R3	3	7	5.41	1.07	83.2	26.7	4.8	7.8
6.123	R1	3	7	4.71	1.12	82.3	30.8	4.7	7.7
6.123	R2	3	7	4.17	1.15	82.3	29.3	5.1	8.1
6.123	R3	3	7	5.32	1.06	81.2	27.9	4.5	8.4
6.124	R1	3	7	4.26	1.17	83.7	31	5.2	7.2
6.124	R2	3	7	4.73	1.14	84.1	28.6	5.8	7.1
6.124	R3	3	7	5.18	1.09	83.6	28.2	4.7	7.4
6.125	R1	3	7	4.78	1.03	81.2	27.9	4.9	8
6.125	R2	3	7	5.2	1.07	82	27.8	5.8	8.1
6.125	R3	3	7	4.84	1.04	82.8	29	4.7	8.1
6.126	R1	3	7	4.9	1.02	80.9	28.9	6.1	8.1
6.126	R2	3	7	4.86	1	83.2	26.8	6.1	8.4
6.126	R3	3	7	5.14	1.06	83	27.2	4.4	8.6
6.127	R1	3	7	NA	NA	NA	NA	NA	NA
6.127	R2	3	7	4.62	1.09	83.2	28	5.6	7.8
6.127	R3	3	7	5.39	1.1	82.7	29.6	4.7	7.8
6.128	R1	3	7	3.98	1.12	82.8	28.5	5.4	7.6
6.128	R2	3	7	4.67	1.09	83	26.5	6.6	7.3
6.128	R3	3	7	5.21	1.1	83.8	28.7	5.2	6.9
6.129	R1	3	7	4.75	1.06	83.8	28.5	5.4	7.1
6.129	R2	3	7	4.39	1.07	83.9	26.5	6.4	7.6
6.129	R3	3	7	4.95	1.11	83.7	29.9	5.4	7.2
6.13	R1	3	7	5.09	1.12	84	29.5	5.5	6.7
6.13	R2	3	7	5.12	1.04	83.7	27	6.6	7.4
6.13	R3	3	7	5.52	1.07	82.8	28.4	3.9	8.8
6.131	R1	3	7	4.95	1.09	82.5	29.7	6	7.2
6.131	R2	3	7	4.96	1.12	84	28	6.1	7.1
6.131	R3	3	7	5.66	1.09	83.6	28.8	5.4	8.1
6.132	R1	3	7	4.43	1.08	82.6	33.6	4.6	8
6.132	R2	3	7	4.58	1.04	84.1	28.5	6.1	7.6
6.132	R3	3	7	5.36	1.09	81.9	28.9	4.6	8.6
6.133	R1	3	7	4.85	1.07	81.7	28.7	5.7	8.9
6.133	R2	3	7	4.53	1.13	82.4	28.5	7.3	7.6
6.133	R3	3	7	5.12	1.11	83.2	29.3	4.4	7.5
6.134	R1	3	7	5	1.06	83.9	30.2	4.3	7.6
6.134	R2	3	7	5.07	1.09	82.8	28	6.1	7.1
6.134	R3	3	7	5.77	1.05	81.6	26.5	5.5	8.3
7.001	R1	1	3	5.25	1.05	82.8	31.2	5.2	8
7.001	R2	1	3	4.73	1.14	84.5	30.2	5.9	7
7.001	R3	1	3	5.25	1.02	79.9	26.4	4.2	9.7
7.002	R1	1	3	4.57	1.08	82.2	28.8	5.2	8
7.002	R2	1	3	4.78	1.09	84.7	27.4	5.2	8.1
7.002	R3	1	3	4.87	1.03	80.9	27	3.6	10
7.003	R1	1	3	4.27	1.13	80.8	30.2	4	9
7.003	R2	1	3	4.5	1.09	81.6	27.1	5.2	8.7
7.003	R3	1	3	5.08	1.13	81.4	30.3	4.2	8.2
7.004	R1	1	3	3.6	1.1	81.1	28.3	4.5	8.6
7.004	R2	1	3	4.2	1.08	82.3	26.1	5	8.3
7.004	R3	1	3	4.51	1	81.2	25.3	3.9	9.3
7.005	R1	1	3	4.4	1.1	82.3	30.6	5.1	8.5
7.005	R2	1	3	4.55	1.08	83.2	27	5.3	7.8
7.005	R3	1	3	5.18	1	81.4	24.5	4.1	9.5
7.006	R1	1	3	4.82	1.15	83.6	31.2	4.3	7.7
7.006	R2	1	3	4.78	1.08	83.3	27.5	4.8	7.9
7.006	R3	1	3	5.13	1.01	80.2	25.8	4.4	10
7.007	R1	1	3	4.29	1.14	83.2	29.3	4.1	7.8
7.007	R2	1	3	4.26	1.11	82.6	27.1	5.1	7.6
7.007	R3	1	3	4.07	1.05	81.3	24.6	4.4	9.2
7.008	R1	1	3	3.86	1.14	81.9	29.9	4.3	8.6
7.008	R2	1	3	4.32	1.11	83.4	27.2	5.7	7.3
7.008	R3	1	3	5.05	1.1	80.3	26.8	3.8	8.9
7.009	R1	1	3	4.22	1.07	81.6	28.1	4.9	8.4
7.009	R2	1	3	4.03	1.06	81.4	27.7	5.7	8.7
7.009	R3	1	3	3.85	1	81.6	26.2	3.9	10.3
7.01	R1	1	3	4.65	1.15	82.9	28.3	4.8	7.5
7.01	R2	1	3	4.02	1.11	82.4	26.8	5.9	8.8
7.01	R3	1	3	4.14	1.1	81.9	26.4	4.2	8.5
7.011	R1	1	3	4.29	1.11	82.6	30.6	4.5	8.3
7.011	R2	1	3	4.44	1.04	83	25.3	5.3	8.3
7.011	R3	1	3	4.67	1.05	79.8	28.8	4.6	8.6
7.012	R1	1	3	4.66	0.93	78.9	26.6	5	11.3
7.012	R2	1	3	4.92	1.01	80.9	26.5	6	9
7.012	R3	1	3	5.66	0.99	81.3	26.2	4.4	8.4
7.013	R1	1	3	3.98	1.12	83	29.3	5	7.4
7.013	R2	1	3	4.57	1.07	83.4	27.4	5.8	8
7.013	R3	1	3	4.99	1.03	82.2	26.3	3.8	8.7
7.014	R1	1	3	4.15	1.13	83.2	32.3	4.6	7.8
7.014	R2	1	3	4.86	1.06	81.7	27.4	5.2	9.4
7.014	R3	1	3	4.94	1.14	84.1	30.6	3.8	7.6
7.015	R1	1	3	4.13	1.12	82.5	29.4	5.4	8
7.015	R2	1	3	4.99	1.06	81.5	29.3	6.3	7.7
7.015	R3	1	3	5.28	1.04	83	27.7	4.7	7.5
7.017	R1	1	3	3.99	1.08	83.5	30.9	6.3	6.9
7.017	R2	1	3	4.11	1.17	84.4	30.5	6.1	7.8
7.017	R3	1	3	5.08	1.08	84.1	30.5	4.7	8.1
7.018	R1	1	3	3.83	1.1	81.8	28.6	5.1	8.4
7.018	R2	1	3	4.21	1.12	83.4	29.2	5.3	8.2
7.018	R3	1	3	4.95	1.05	82.5	27.1	4.5	8.9
7.019	R1	1	3	3.65	1.12	83.8	29	5.5	7.4
7.019	R2	1	3	4.61	1.07	83.2	26.9	5.9	8.3
7.019	R3	1	3	4.93	1.07	84.2	27	4.4	7
7.02	R1	1	3	3.16	1.11	82.9	29.8	5.5	8.2
7.02	R2	1	3	4.48	1.09	83.4	27.9	5.7	7.6
7.02	R3	1	3	5.03	1.04	81.2	27.1	4.6	8.3
7.021	R1	1	3	3.36	1.16	84.3	31.7	4.8	7.5
[truncated: 1,082 more rows]

## Sheet: Population 1
BC1F1_1	Plate1	Barcodes			BC1F1_1	Plate2
1.047	A01	CTCC			7.01	A01	ACTGAGAA
1.048	A02	CGCTT			7.011	A02	GTGAGCTT
1.049	A03	TTCAGA			7.012	A03	CGACCACT
1.05	A04	TGCAAGGA			7.013	A04	TATTGCGT
1.051	A05	CTTGCTT			7.014	A05	TTCGGTTA
1.052	A06	AGCCC			7.015	A06	ACGCCACT
1.053	A07	ACAGGGAA			7.016	A07	GAAGTCAA
1.054	A08	CGCTGAT			7.017	A08	TCTATGTA
1.055	A09	TCAC			7.018	A09	CAGTGTGT
1.056	A10	CATCGT			7.019	A10	GTAAGACA
1.057	A11	GGTGT			7.02	A11	AGTCTGGT
1.058	A12	GAACTTC			7.021	A12	ACCGCCTA
1.059	B01	CCATGGGT			7.022	B01	TGGTCTAT
1.06	B02	GATC			7.023	B02	GTATCTTA
1.061	B03	GAGATA			7.024	B03	AAGACGAT
1.062	B04	CATAAGT			7.025	B04	CGTGTTGA
1.063	B05	GCCAGT			7.026	B05	TGGTACTT
1.064	B06	CTACGGA			7.027	B06	GCCGGCAT
1.065	B07	TGCA			7.028	B07	CTCCAGCA
1.066	B08	CGCGGT			7.029	B08	AAGAGACT
1.067	B09	TTCCTGGA			7.03	B09	TGCGCCGA
1.068	B10	GCGT			7.031	B10	GCTGAGTT
1.069	B11	TAACGA			7.032	B11	AGATGACA
1.07	B12	GCTGTGGA			7.033	B12	CATGTGGT
1.071	C01	ACCTAA			7.034	C01	AAGTGCAA
1.072	C02	GAGGA			7.035	C02	GGCGTTAT
1.073	C03	TCTGTGA			7.036	C03	TGCCACCA
1.074	C04	ACGTGTT			7.037	C04	TATTCGTA
1.075	C05	AAAAGTT			7.038	C05	CTGGAGTT
1.076	C06	TGCGA			7.039	C06	GGTATCTT
1.077	C07	ACGACTAC			7.04	C07	ATGTGCGT
1.078	C08	GTCGATT			7.041	C08	GCCACTCA
1.079	C09	ACTA			7.042	C09	GGACGGTT
1.08	C10	GGTTGT			7.043	C10	AATGGACA
1.081	C11	CCAGCT			7.044	C11	TGGTTCGA
1.082	C12	ATGAAAC			7.045	C12	ATCGTGGT
1.083	D01	CAGA			7.046	D01	CAGCACCT
1.084	D02	TAGCATGC			7.047	D02	ATGGCTTA
1.085	D03	TCACC			7.048	D03	TGTTGACT
1.086	D04	ATTAATT			7.049	D04	GCGTTGTA
1.087	D05	TAGGCCAT			7.05	D05	CCAAGCCT
1.088	D06	AACT			7.051	D06	GGTTCGAT
3.08	D07	ATTGGAT			7.052	D07	CAGCT
3.081	D08	AGGAT			7.053	D08	TCAGC
3.082	D09	CGCGGAGA			7.054	D09	CATGC
3.083	D10	CTAGC			7.055	D10	GCTAC
3.084	D11	GAATTCA			7.056	D11	CTGAC
3.085	D12	TAGGAA			7.057	D12	GACTC
3.086	E01	TGGTACGT			7.058	E01	ACGTC
3.087	E02	ACAAA			7.059	E02	CGATC
3.088	E03	AGGC			7.06	E03	ATGCGT
3.089	E04	TATTTTT			7.061	E04	TCCAGT
3.09	E05	TCTCAGTC			7.062	E05	GCTTGA
3.091	E06	GCTCTA			7.063	E06	TCCGTA
3.092	E07	CCACAA			7.064	E07	TCGGAT
3.093	E08	GTATT			7.065	E08	GTCTTA
3.094	E09	CGGTAGA			7.066	E09	CGGAGT
3.095	E10	CGAT			7.067	E10	CGTCTA
3.096	E11	AACGCCT			7.068	E11	CACGTT
3.097	E12	TTCTC			7.069	E12	GTTAGC
3.098	F01	GGAAC			7.07	F01	AGCATT
3.099	F02	GCGGAAT			7.071	F02	CTCCGA
3.1	F03	ACGTGGTA			7.072	F03	TTGGCA
3.101	F04	CTTCCA			7.073	F04	CCACGT
3.102	F05	CATCT			7.074	F05	GATGTC
3.103	F06	GTTGAA			7.075	F06	ATTCAGT
3.104	F07	CCGGATAT			7.076	F07	TATCTGA
3.105	F08	GGACCTA			7.077	F08	TTCAAGT
3.106	F09	CTGTA			7.078	F09	GAGCAGT
3.107	F10	TGGCTA			7.079	F10	TCTAGGA
3.108	F11	CGCCTTAT			7.08	F11	ACACGGT
3.109	F12	ACCGT			7.08	F12	GACGTGA
3.11	G01	AATATGC			7.082	G01	TCATAGT
3.111	G02	AGTGGA			7.083	G02	TTACGAT
3.112	G03	GGAAGA			DES	G03	GGCTAGA
3.113	G04	TATCGGGA			T326	G04	AATCGTT
3.113	G05	GCTTA			DES	G05	CTATGGA
3.115	G06	AACCGAGA			T326	G06	TACGGTA
3.116	G07	TGCTGGA			DES	G07	ACTATGT
3.117	G08	ATTGA			T326	G08	CGTGAAT
3.118	G09	GTAA			DES	G09	TTGCAGA
3.119	G10	ATATGT			T326	G10	AACTTGT
3.12	G11	CCTAC			DES	G11	TGACGTA
3.121	G12	TAGCGGA			T326	G12	GCTATAA
3.122	H01	TAATA			7.058	H01	ATCGTAT
3.123	H02	ATGCCT			7.059	H02	TACTGAT
3.124	H03	GTACTT			7.06	H03	CTTGAGA
7.001	H04	GGATTGGT			7.061	H04	TCAAGTT
7.002	H05	GTCAA			7.062	H05	GATCATA
7.003	H06	TCGAAGA			7.063	H06	GCATTGA
7.004	H07	TACAT			7.064	H07	CAGGTAT
7.005	H08	GTGAGGGT			7.065	H08	TGCAATA
7.006	H09	ATCGTA			7.066	H09	ATATCGT
7.007	H10	CTATTA			7.067	H10	AGTCTAT
7.008	H11	TCGTT			7.068	H11	GTCTGAA
7.009	H12	CGTGTGGT			7.069	H12	ATCAGTT

## Sheet: Population 2
	Plate 1					Plate 2
ACTGAGAA	DES				ACTGAGAA	DES
GTGAGCTT	DES				GTGAGCTT	DES
CGACCACT	DES				CGACCACT	DES
TATTGCGT	T257				TATTGCGT	T257
TTCGGTTA	T257				TTCGGTTA	T257
ACGCCACT	T257				ACGCCACT	T257
GAAGTCAA	4.087				GAAGTCAA	T257
TCTATGTA	4.088				TCTATGTA	4.091
CAGTGTGT	4.089				CAGTGTGT	4.092
GTAAGACA	4.09				GTAAGACA	8.082
AGTCTGGT	4.001				AGTCTGGT	8.083
ACCGCCTA	4.002				ACCGCCTA	8.084
TGGTCTAT	4.003				TGGTCTAT	8.085
GTATCTTA	4.004				GTATCTTA	8.086
AAGACGAT	4.005				AAGACGAT	8.087
CGTGTTGA	4.006				CGTGTTGA	8.088
TGGTACTT	4.007				TGGTACTT	8.09
GCCGGCAT	4.008				GCCGGCAT	8.089
CTCCAGCA	4.009				CTCCAGCA	8.091
AAGAGACT	4.01				AAGAGACT	8.092
TGCGCCGA	4.011				TGCGCCGA	8.093
GCTGAGTT	4.012				GCTGAGTT	8.094
AGATGACA	4.013				AGATGACA	8.095
CATGTGGT	4.014				CATGTGGT	8.096
AAGTGCAA	4.015				AAGTGCAA	8.097
GGCGTTAT	4.016				GGCGTTAT	8.098
TGCCACCA	4.017				TGCCACCA	8.099
TATTCGTA	4.018				TATTCGTA	8.1
CTGGAGTT	4.019				CTGGAGTT	8.101
GGTATCTT	4.02				GGTATCTT	8.102
ATGTGCGT	4.021				ATGTGCGT	8.103
GCCACTCA	4.022				GCCACTCA	8.104
GGACGGTT	4.023				GGACGGTT	8.105
AATGGACA	4.024				AATGGACA	8.106
TGGTTCGA	4.025				TGGTTCGA	8.107
ATCGTGGT	4.026				ATCGTGGT	8.108
CAGCACCT	4.027				CAGCACCT	8.109
ATGGCTTA	4.028				ATGGCTTA	8.11
TGTTGACT	4.029				TGTTGACT	8.111
GCGTTGTA	4.03				GCGTTGTA	8.112
CCAAGCCT	4.031				CCAAGCCT	8.113
GGTTCGAT	4.032				GGTTCGAT	8.114
CAGCT	4.033				CAGCT	8.115
TCAGC	4.034				TCAGC	8.116
CATGC	4.035				CATGC	8.117
GCTAC	4.036				GCTAC	8.118
CTGAC	4.037				CTGAC	8.119
GACTC	4.038				GACTC	8.12
ACGTC	4.039				ACGTC	8.121
CGATC	4.04				CGATC	8.122
ATGCGT	4.041				ATGCGT	8.123
TCCAGT	4.042				TCCAGT	8.124
GCTTGA	4.043				GCTTGA	8.125
TCCGTA	4.044				TCCGTA	8.126
TCGGAT	4.045				TCGGAT	8.127
GTCTTA	4.046				GTCTTA	9.001
CGGAGT	4.047				CGGAGT	9.002
CGTCTA	4.048				CGTCTA	9.004
CACGTT	4.049				CACGTT	9.005
GTTAGC	4.05				GTTAGC	9.006
AGCATT	4.051				AGCATT	9.007
CTCCGA	4.052				CTCCGA	9.008
TTGGCA	4.053				TTGGCA	9.009
CCACGT	4.054				CCACGT	9.01
GATGTC	4.055				GATGTC	9.011
ATTCAGT	4.056				ATTCAGT	9.012
TATCTGA	4.057				TATCTGA	9.013
TTCAAGT	4.058				TTCAAGT	9.014
GAGCAGT	4.059				GAGCAGT	9.015
TCTAGGA	4.06				TCTAGGA	9.016
ACACGGT	4.061				ACACGGT	9.017
GACGTGA	4.062				GACGTGA	9.018
TCATAGT	4.063				TCATAGT	9.019
TTACGAT	4.064				TTACGAT	9.02
GGCTAGA	4.065				GGCTAGA	9.021
AATCGTT	4.066				AATCGTT	9.022
CTATGGA	4.067				CTATGGA	9.023
TACGGTA	4.068				TACGGTA	9.024
ACTATGT	4.069				ACTATGT	9.025
CGTGAAT	4.07				CGTGAAT	9.026
TTGCAGA	4.071				TTGCAGA	9.027
AACTTGT	4.072				AACTTGT	9.028
TGACGTA	4.073				TGACGTA	9.029
GCTATAA	4.074				GCTATAA	9.03
ATCGTAT	4.075				ATCGTAT	9.031
TACTGAT	4.076				TACTGAT	9.032
CTTGAGA	4.077				CTTGAGA	9.033
TCAAGTT	4.078				TCAAGTT	9.034
GATCATA	4.079				GATCATA	9.035
GCATTGA	4.08				GCATTGA	9.036
CAGGTAT	4.081				CAGGTAT	9.037
TGCAATA	4.082				TGCAATA	9.038
ATATCGT	4.083				ATATCGT	9.039
AGTCTAT	4.084				AGTCTAT	9.04
GTCTGAA	4.085				GTCTGAA	9.041
ATCAGTT	4.086				ATCAGTT	9.042

## Sheet: Population 3
	Plate 1				Plate 2
ACTGAGAA	1.089			ACTGAGAA	2.137
GTGAGCTT	1.09			GTGAGCTT	2.138
CGACCACT	1.091			CGACCACT	6.089
TATTGCGT	1.092			TATTGCGT	6.09
TTCGGTTA	1.093			TTCGGTTA	6.091
ACGCCACT	1.094			ACGCCACT	6.092
GAAGTCAA	1.095			GAAGTCAA	6.093
TCTATGTA	1.096			TCTATGTA	6.094
CAGTGTGT	1.097			CAGTGTGT	6.095
GTAAGACA	1.098			GTAAGACA	6.096
AGTCTGGT	1.099			AGTCTGGT	6.097
ACCGCCTA	1.1			ACCGCCTA	6.098
TGGTCTAT	1.101			TGGTCTAT	6.099
GTATCTTA	1.102			GTATCTTA	6.1
AAGACGAT	1.103			AAGACGAT	6.101
CGTGTTGA	1.104			CGTGTTGA	6.102
TGGTACTT	1.105			TGGTACTT	6.103
GCCGGCAT	1.106			GCCGGCAT	6.104
CTCCAGCA	1.107			CTCCAGCA	6.105
AAGAGACT	1.108			AAGAGACT	6.106
TGCGCCGA	1.109			TGCGCCGA	6.107
GCTGAGTT	1.11			GCTGAGTT	6.108
AGATGACA	1.111			AGATGACA	6.109
CATGTGGT	1.112			CATGTGGT	6.11
AAGTGCAA	1.113			AAGTGCAA	6.111
GGCGTTAT	1.114			GGCGTTAT	6.112
TGCCACCA	1.116			TGCCACCA	6.113
TATTCGTA	1.117			TATTCGTA	6.114
CTGGAGTT	1.118			CTGGAGTT	6.115
GGTATCTT	1.119			GGTATCTT	6.116
ATGTGCGT	1.12			ATGTGCGT	6.117
GCCACTCA	1.121			GCCACTCA	6.118
GGACGGTT	1.122			GGACGGTT	6.119
AATGGACA	1.123			AATGGACA	6.12
TGGTTCGA	1.124			TGGTTCGA	6.121
ATCGTGGT	1.125			ATCGTGGT	6.122
CAGCACCT	1.126			CAGCACCT	6.123
ATGGCTTA	1.127			ATGGCTTA	6.124
TGTTGACT	1.128			TGTTGACT	6.125
GCGTTGTA	1.129			GCGTTGTA	6.126
CCAAGCCT	1.13			CCAAGCCT	6.127
GGTTCGAT	1.131			GGTTCGAT	6.128
CAGCT	1.132			CAGCT	6.129
TCAGC	1.133			TCAGC	6.13
CATGC	1.134			CATGC	6.131
GCTAC	2.092			GCTAC	6.132
CTGAC	2.093			CTGAC	6.133
GACTC	2.094			GACTC	6.134
ACGTC	2.095			ACGTC	9.043
CGATC	2.096			CGATC	9.044
ATGCGT	2.097			ATGCGT	9.045
TCCAGT	2.098			TCCAGT	9.046
GCTTGA	2.099			GCTTGA	9.047
TCCGTA	2.1			TCCGTA	9.048
TCGGAT	2.101			TCGGAT	9.049
GTCTTA	2.102			GTCTTA	9.05
CGGAGT	2.103			CGGAGT	9.051
CGTCTA	2.104			CGTCTA	9.052
CACGTT	2.105			CACGTT	9.053
GTTAGC	2.106			GTTAGC	9.054
AGCATT	2.107			AGCATT	9.055
CTCCGA	2.108			CTCCGA	9.056
TTGGCA	2.109			TTGGCA	9.057
CCACGT	2.11			CCACGT	9.058
GATGTC	2.111			GATGTC	9.059
ATTCAGT	2.112			ATTCAGT	9.06
TATCTGA	2.113			TATCTGA	9.061
TTCAAGT	2.114			TTCAAGT	9.062
GAGCAGT	2.115			GAGCAGT	9.063
TCTAGGA	2.116			TCTAGGA	9.064
ACACGGT	2.117			ACACGGT	9.065
GACGTGA	2.118			GACGTGA	9.066
TCATAGT	2.119			TCATAGT	9.068
TTACGAT	2.12			TTACGAT	9.068
GGCTAGA	2.121			GGCTAGA	9.069
AATCGTT	2.122			AATCGTT	9.07
CTATGGA	2.123			CTATGGA	9.071
TACGGTA	2.124			TACGGTA	9.072
ACTATGT	2.125			ACTATGT	9.073
CGTGAAT	2.126			CGTGAAT	9.074
TTGCAGA	2.127			TTGCAGA	9.075
AACTTGT	2.128			AACTTGT	9.076
TGACGTA	2.129			TGACGTA	9.077
GCTATAA	2.13			GCTATAA	9.078
ATCGTAT	2.131			ATCGTAT	9.079
TACTGAT	2.132			TACTGAT	9.08
CTTGAGA	2.133			CTTGAGA	9.081
TCAAGTT	2.134			TCAAGTT	9.082
GATCATA	2.135			GATCATA	9.083
GCATTGA	2.136			GCATTGA	9.084
CAGGTAT	T1046				DES
TGCAATA	T1046				DES
ATATCGT	T1046				DES
AGTCTAT	T1046				DES
GTCTGAA	T1046				DES
ATCAGTT	T1046				DES

## Sheet: Population 4
	Plate 1		Plate 2
ACTGAGAA	2.001		10.002
GTGAGCTT	2.002		10.003
CGACCACT	2.003		10.004
TATTGCGT	2.004		10.005
TTCGGTTA	2.005		10.006
ACGCCACT	2.006		10.007
GAAGTCAA	2.007		10.008
TCTATGTA	2.008		10.009
CAGTGTGT	2.009		10.01
GTAAGACA	2.01		10.011
AGTCTGGT	2.011		10.012
ACCGCCTA	2.012		10.013
TGGTCTAT	2.013		10.014
GTATCTTA	2.014		10.015
AAGACGAT	2.015		10.016
CGTGTTGA	2.016		10.017
TGGTACTT	2.017		10.018
GCCGGCAT	2.018		10.019
CTCCAGCA	2.019		10.02
AAGAGACT	2.02		10.021
TGCGCCGA	2.021		10.022
GCTGAGTT	2.022		10.023
AGATGACA	2.023		10.024
CATGTGGT	2.024		10.025
AAGTGCAA	2.025		10.026
GGCGTTAT	2.026		10.027
TGCCACCA	2.027		10.028
TATTCGTA	2.028		10.029
CTGGAGTT	2.029		10.03
GGTATCTT	2.03		10.031
ATGTGCGT	2.031		10.032
GCCACTCA	2.032		10.033
GGACGGTT	2.033		10.034
AATGGACA	2.034		10.035_2
TGGTTCGA	2.035		10.036
ATCGTGGT	2.036		10.037
CAGCACCT	2.037		10.038
ATGGCTTA	2.038		10.039
TGTTGACT	2.039		10.04
GCGTTGTA	2.04		10.041
CCAAGCCT	2.041		10.042
GGTTCGAT	2.042		10.043
CAGCT	2.043		10.044
TCAGC	2.044		10.045
CATGC	2.045		10.094
GCTAC	4.093		10.095
CTGAC	4.094		10.096
GACTC	4.095		10.097
ACGTC	4.096		10.098
CGATC	4.097		10.099
ATGCGT	4.098		10.1
TCCAGT	4.099		10.101
GCTTGA	4.1		10.102
TCCGTA	4.101		10.103
TCGGAT	4.102		10.104
GTCTTA	4.103		10.105
CGGAGT	4.104		10.106
CGTCTA	4.105		10.107
CACGTT	4.106		10.108
GTTAGC	4.107		10.109
AGCATT	4.108		10.11
CTCCGA	4.109		10.111
TTGGCA	4.11		10.112
CCACGT	4.111		10.113
GATGTC	4.112		10.114
ATTCAGT	4.113		10.115
TATCTGA	4.114		10.116
TTCAAGT	4.115		10.117
GAGCAGT	4.116		10.118
TCTAGGA	4.117		10.119
ACACGGT	4.118		10.12
GACGTGA	4.119		10.121
TCATAGT	4.12		10.122
TTACGAT	4.121		10.123
GGCTAGA	4.122		10.124
AATCGTT	4.123		10.125
CTATGGA	4.124		10.126
TACGGTA	4.125		10.127
ACTATGT	4.126		10.128
CGTGAAT	4.127		10.129
TTGCAGA	4.128		10.13
AACTTGT	4.129		10.131
TGACGTA	4.13		10.132
GCTATAA	4.131		10.133
ATCGTAT	4.132		10.134
TACTGAT	4.133		10.135
CTTGAGA	4.134		10.135
TCAAGTT	4.135		10.132
GATCATA	4.136		10.035
GCATTGA	10.001		10.035

## Sheet: Population 5
	Plate 2		Plate 1
ACTGAGAA	6.01		2.047
GTGAGCTT	6.011		2.048
CGACCACT	6.012		2.049
TATTGCGT	6.013		2.05
TTCGGTTA	6.014		2.051
ACGCCACT	6.015		2.052
GAAGTCAA	6.016		2.053
TCTATGTA	6.017		2.054
CAGTGTGT	6.018		2.055
GTAAGACA	6.019		2.056
AGTCTGGT	6.02		2.057
ACCGCCTA	6.021		2.058
TGGTCTAT	6.022		2.059
GTATCTTA	6.023		2.06
AAGACGAT	6.024		2.061
CGTGTTGA	6.025		2.062
TGGTACTT	6.026		2.063
GCCGGCAT	6.027		2.064
CTCCAGCA	6.028		2.065
AAGAGACT	6.029		2.066
TGCGCCGA	6.03		2.067
GCTGAGTT	6.031		2.068
AGATGACA	6.032		2.069
CATGTGGT	6.033		2.07
AAGTGCAA	6.034		2.071
GGCGTTAT	6.035		2.072
TGCCACCA	6.036		2.073
TATTCGTA	6.037		2.074
CTGGAGTT	6.038		2.075
GGTATCTT	6.039		2.076
ATGTGCGT	6.04		2.077
GCCACTCA	6.041		2.078
GGACGGTT	6.042		2.079
AATGGACA	9.085		2.08
TGGTTCGA	9.086		2.081
ATCGTGGT	9.087		2.082
CAGCACCT	9.088		2.083
ATGGCTTA	9.089		2.084
TGTTGACT	9.09		2.085
GCGTTGTA	9.091		2.086
CCAAGCCT	9.092		2.087
GGTTCGAT	9.093		2.088
CAGCT	9.094		2.089
TCAGC	9.095		5.049
CATGC	9.096		5.05
GCTAC	9.097		5.051
CTGAC	9.098		5.052
GACTC	9.099		5.053
ACGTC	9.1		5.054
CGATC	9.101		5.055
ATGCGT	9.102		5.056
TCCAGT	9.103		5.058
GCTTGA	9.104		5.059
TCCGTA	9.105		5.06
TCGGAT	9.106		5.061
GTCTTA	9.107		5.063
CGGAGT	9.108		5.064
CGTCTA	9.109		5.065
CACGTT	9.11		5.066
GTTAGC	9.111		5.067
AGCATT	9.112		5.068
CTCCGA	9.113		5.069
TTGGCA	9.115		5.07
CCACGT	9.116		5.071
GATGTC	9.117		5.072
ATTCAGT	9.118		5.074
TATCTGA	9.119		5.075
TTCAAGT	9.12		5.076
GAGCAGT	9.121		5.077
TCTAGGA	9.122		5.078
ACACGGT	9.123		5.079
GACGTGA	9.124		5.08
TCATAGT	6.042		5.081
TTACGAT	9.089		5.082
GGCTAGA	6.018		5.083
AATCGTT	9.103		5.084
CTATGGA	9.104		5.085
TACGGTA	9.105		5.086
ACTATGT	9.106		5.087
CGTGAAT	9.107		5.088
TTGCAGA	9.108		5.089
AACTTGT	9.109		6.001
TGACGTA	9.11		6.002
GCTATAA	9.111		6.003
ATCGTAT	DES		6.004
TACTGAT	DES		6.005
CTTGAGA	DES		6.006
TCAAGTT	DES		6.007
GATCATA	3.062		6.008
GCATTGA	3.062		6.009
CAGGTAT	3.062		T281
TGCAATA	3.063		T281
ATATCGT	3.063		T281
AGTCTAT	3.063		DES
GTCTGAA	3.063		DES
ATCAGTT	3.063		DES

## Sheet: Population 6
	Plate 2		Plate 1
ACTGAGAA	T063		T063
GTGAGCTT	T063		T063
CGACCACT	T063		T063
TATTGCGT	DES		DES
TTCGGTTA	DES		DES
ACGCCACT	DES		DES
GAAGTCAA	DES		3.001
TCTATGTA	6.046		3.002
CAGTGTGT	6.047		3.003
GTAAGACA	6.048		3.004
AGTCTGGT	6.049		3.005
ACCGCCTA	6.05		3.006
TGGTCTAT	6.051		3.007
GTATCTTA	6.052		3.008
AAGACGAT	6.053		3.009
CGTGTTGA	6.054		3.01
TGGTACTT	6.055		3.011
GCCGGCAT	6.056		3.012
CTCCAGCA	6.057		3.013
AAGAGACT	6.058		3.014
TGCGCCGA	6.059		3.015
GCTGAGTT	6.06		3.016
AGATGACA	6.061		3.017
CATGTGGT	6.062		3.018
AAGTGCAA	6.063		3.019
GGCGTTAT	6.064		3.02
TGCCACCA	6.065		3.021
TATTCGTA	6.066		3.022
CTGGAGTT	6.067		3.023
GGTATCTT	6.068		3.024
ATGTGCGT	6.069		3.025
GCCACTCA	6.07		3.026
GGACGGTT	6.071		3.027
AATGGACA	6.072		3.028
TGGTTCGA	6.073		3.029
ATCGTGGT	6.074		3.03
CAGCACCT	6.075		3.031
ATGGCTTA	6.076		3.032
TGTTGACT	6.077		3.033
GCGTTGTA	6.078		3.034
CCAAGCCT	6.079		3.035
GGTTCGAT	6.08		3.036
CAGCT	6.081		3.037
TCAGC	6.082		3.038
CATGC	6.083		3.039
GCTAC	6.084		3.04
CTGAC	6.085		3.041
GACTC	6.086		3.042
ACGTC	6.087		3.043
CGATC	6.088		3.044
ATGCGT	8.001		3.045
TCCAGT	8.002		3.046
GCTTGA	8.003		3.047
TCCGTA	8.004		5.09
TCGGAT	8.005		5.091
GTCTTA	8.006		5.092
CGGAGT	8.007		5.093
CGTCTA	8.008		5.094
CACGTT	8.009		5.095
GTTAGC	8.01		5.096
AGCATT	8.012		5.097
CTCCGA	8.013		5.098
TTGGCA	8.014		5.099
CCACGT	8.015		5.1
GATGTC	8.016		5.101
ATTCAGT	8.017		5.102
TATCTGA	8.018		5.103
TTCAAGT	8.019		5.104
GAGCAGT	8.02		5.105
TCTAGGA	8.021		5.106
ACACGGT	8.022		5.107
GACGTGA	8.023		5.108
TCATAGT	8.024		5.109
TTACGAT	8.025		5.11
GGCTAGA	8.026		5.111
AATCGTT	8.027		5.112
CTATGGA	8.028		5.113
TACGGTA	8.029		5.114
ACTATGT	8.03		5.115
CGTGAAT	8.031		5.116
TTGCAGA	8.032		5.117
AACTTGT	8.033		5.118
TGACGTA	8.034		5.119
GCTATAA	8.035		5.12
ATCGTAT	8.036		5.121
TACTGAT	8.037		5.122
CTTGAGA	8.038		5.123
TCAAGTT	8.039		5.124
GATCATA	8.04		5.125
GCATTGA	8.041		5.126
CAGGTAT	8.042		5.127
TGCAATA	8.043		5.128
ATATCGT	8.044		5.129
AGTCTAT	8.045		5.13
GTCTGAA	8.046		6.044
ATCAGTT	8.047		6.045
